# Supplementary material for: Molecular mechanism of cold acclimation regulating freezing tolerance in Prunus mume
Source: Plant Physiol. 2026 Jun 3;201(2):kiag333. doi: 10.1093/plphys/kiag333 (PMC13316940; doi:10.1093/plphys/kiag333)
Supplement: kiag333_Supplementary_Data [file kiag333_supplementary_data.zip › Supplementary Table.xlsx]

## Sheet: Table S1
Table S1 Primer design
Gene Name	Primer Name	Primer Sequence 5'-3'	Application
PmGBF1	yGBF1-F	TAAATACTAGTGGATCCGATGCCTTCTAAGCCTTCCA	Subcellular localization
	yGBF1-R	TCCTCGCCCTTGCTCACCATTCAACTGTTGCCCTCACCA
PmGBF1	gGBF1-F	AGAACACGGGGGACTCTTGACATGCCTICTAAGCCTTCCA	Construction of plant overexpression vectors
	gGBF1-R	CGATCGGGGAAATTCGAGCTGTCAACTGTTGCCCTCACCA
PmGBF1	AD-GBF1-F	GCCATGGAGGCCAGTGAATTCATGGGGACAGGGGAAGAG	Construction of yeast single-hybrid vectors
	AD-GBF1-R	CAGCTCGAGCTCGATGGATCCACTGTTGCCCTCACCAC
PmCSL	ABAI-CSL1-F	AAATGATGAATTGAAAAGCTTGGATGCCAATTATCATTGAAACC
	ABAI-CSL1-R	CGAGGTCGACAGATCCCCGGGGAGTAGAAAGTAAGTTGTCTTGG
PmGBF1	qGBF1-F	CACCTCCCTTTTTCGCCTCT	qPCR
	qGBF1-R	AACCCGCTCTTTCCCATCTG
PmPP2A	PP2A-F	ATATAGCTGCTCAGTTCAACC
	PP2A-R	AAAAACAGTCACCACATTCTT

## Sheet: Table S2
Table S2 The common DEGs identified across all four treatment groups
down-gene ID	up-gene ID
gene-PmuVar_Chr1_3233	gene-PmuVar_Chr7_2424
gene-PmuVar_Chr1_3241	gene-PmuVar_Chr6_1070
gene-PmuVar_Chr6_0743	gene-PmuVar_Chr3_0503
gene-PmuVar_Chr2_1115	gene-PmuVar_Chr2_1100
gene-PmuVar_Chr4_1692	gene-PmuVar_Chr2_1513
gene-PmuVar_Chr1_3497	gene-PmuVar_Chr5_1997
gene-PmuVar_Chr5_2054	gene-PmuVar_Chr6_1683
gene-PmuVar_Chr8_2439	gene-PmuVar_Chr7_1510
gene-PmuVar_Chr8_1741	gene-PmuVar_Chr2_4795
XLOC_021610	gene-PmuVar_Chr5_3155
gene-PmuVar_Chr8_0863	gene-PmuVar_Chr8_1316
gene-PmuVar_Chr7_0572	gene-PmuVar_Chr4_3284
gene-PmuVar_Chr1_3232	gene-PmuVar_Chr5_2610
gene-PmuVar_Chr2_4530	gene-PmuVar_Chr7_2063
gene-PmuVar_Chr5_2346	gene-PmuVar_Chr8_1646
gene-PmuVar_Chr2_0992	gene-PmuVar_Chr8_0501
gene-PmuVar_Chr6_1383	gene-PmuVar_Chr1_3145
gene-PmuVar_Chr5_0450	gene-PmuVar_Chr5_2181
gene-PmuVar_Chr5_3494	gene-PmuVar_Chr2_2575
gene-PmuVar_Chr2_4694	gene-PmuVar_Chr8_2896
gene-PmuVar_Chr3_2386	gene-PmuVar_Chr4_3087
gene-PmuVar_Chr1_3231	gene-PmuVar_Chr8_0532
gene-PmuVar_Chr5_1577	gene-PmuVar_Chr6_2735
gene-PmuVar_Chr4_2957	gene-PmuVar_Chr6_2826
gene-PmuVar_Chr4_2435	gene-PmuVar_Chr1_2677
gene-PmuVar_Chr1_3201	gene-PmuVar_Chr7_2214
gene-PmuVar_Chr4_2784	gene-PmuVar_Chr1_3619
gene-PmuVar_Chr6_2062	gene-PmuVar_Chr5_2182
gene-PmuVar_Chr4_2521	gene-PmuVar_Chr6_1741
gene-PmuVar_Chr3_0672	gene-PmuVar_Chr8_0474
gene-PmuVar_Chr1_1031	gene-PmuVar_Chr2_2586
gene-PmuVar_Chr4_2601	gene-PmuVar_Chr2_4224
XLOC_016016	gene-PmuVar_Chr2_2227
gene-PmuVar_Chr1_1052	gene-PmuVar_Chr3_0841
gene-PmuVar_Chr7_0243	gene-PmuVar_Chr4_2869
gene-PmuVar_Chr3_0581	gene-PmuVar_Chr2_0882
gene-PmuVar_Chr7_1167	gene-PmuVar_Chr5_2801
gene-PmuVar_Chr2_5289	gene-PmuVar_Chr2_1885
gene-PmuVar_Chr5_0500	gene-PmuVar_Chr7_0307
gene-PmuVar_Chr3_0660	gene-PmuVar_Chr3_1622
gene-PmuVar_Chr4_3204	gene-PmuVar_Chr2_2730
gene-PmuVar_Chr4_3358	gene-PmuVar_Chr2_3035
gene-PmuVar_Chr1_1331	gene-PmuVar_Chr1_1981
gene-PmuVar_Chr4_3372	gene-PmuVar_Chr2_3492
gene-PmuVar_Chr1_3060	gene-PmuVar_Chr6_1794
gene-PmuVar_Chr8_0076	gene-PmuVar_Chr8_1251
gene-PmuVar_Chr1_2976	gene-PmuVar_Chr1_3337
gene-PmuVar_Chr3_0280	gene-PmuVar_Chr6_2142
gene-PmuVar_Chr3_0659	gene-PmuVar_Chr6_1688
gene-PmuVar_Chr4_2665	gene-PmuVar_Chr3_0224
gene-PmuVar_Chr7_1069	gene-PmuVar_Chr5_1079
gene-PmuVar_Chr4_2600	gene-PmuVar_Chr2_1131
gene-PmuVar_Chr3_1002	gene-PmuVar_Chr2_2380
gene-PmuVar_Chr6_2406	gene-PmuVar_Chr5_2811
gene-PmuVar_Chr3_1404	gene-PmuVar_Chr5_2934
gene-PmuVar_Chr5_1582	gene-PmuVar_Chr4_0366
gene-PmuVar_Chr2_1741	gene-PmuVar_Chr4_2128
gene-PmuVar_Chr1_0045	gene-PmuVar_Chr8_0776
gene-PmuVar_Chr1_1401	gene-PmuVar_Chr4_1650
gene-PmuVar_Chr3_2454	gene-PmuVar_Chr5_1205
gene-PmuVar_Chr1_3242	gene-PmuVar_Chr4_3424
XLOC_014972	gene-PmuVar_Chr5_3251
gene-PmuVar_Chr1_1760	gene-PmuVar_Chr2_1415
gene-PmuVar_Chr4_2702
gene-PmuVar_Chr5_1920
gene-PmuVar_Chr4_2525
XLOC_019839
gene-PmuVar_Chr2_4466
gene-PmuVar_Chr1_1288
gene-PmuVar_Chr2_1680
gene-PmuVar_Chr2_0840
gene-PmuVar_Chr4_0810
gene-PmuVar_Chr1_1528

## Sheet: Table S3
Table S3 KEGG enrichment analysis of shared DEGs (BF vs WF and BF vs BA)
Pathway	Gene Count	p-value	Genes
Carbon metabolism	46	9.38e-05	gene-PmuVar_Chr3_0025/gene-PmuVar_Chr4_2062/gene-PmuVar_Chr6_1820
Starch and sucrose metabolism	42	9.24e-05	gene-PmuVar_Chr6_2414/gene-PmuVar_Chr2_2823/gene-PmuVar_Chr2_4900
Biosynthesis of amino acids	42	0.000126	gene-PmuVar_Chr5_1762/gene-PmuVar_Chr3_1423/gene-PmuVar_Chr4_3308
Plant hormone signal transduction	41	9.24e-05	gene-PmuVar_Chr8_0672/gene-PmuVar_Chr8_2370/gene-PmuVar_Chr1_1177
Phenylpropanoid biosynthesis	40	9.24e-05	gene-PmuVar_Chr3_1466/gene-PmuVar_Chr5_1360/gene-PmuVar_Chr8_2892
Plant-pathogen interaction	25	0.002909	gene-PmuVar_Chr7_1925/gene-PmuVar_Chr6_0449/gene-PmuVar_Chr2_1882
Protein processing in endoplasmic reticulum	24	0.002206	gene-PmuVar_Chr5_1552/gene-PmuVar_Chr3_0170/gene-PmuVar_Chr1_1575
Glycolysis / Gluconeogenesis	22	0.001897	gene-PmuVar_Chr3_1423/gene-PmuVar_Chr1_1726/gene-PmuVar_Chr5_3174
Spliceosome	22	0.002773	gene-PmuVar_Chr1_2140/gene-PmuVar_Chr2_4404/gene-PmuVar_Chr5_0229
Glutathione metabolism	21	0.002909	gene-PmuVar_Chr7_0201/gene-PmuVar_Chr4_3212/gene-PmuVar_Chr6_0280
Flavonoid biosynthesis	20	0.002093	gene-PmuVar_Chr3_1466/gene-PmuVar_Chr5_1360/gene-PmuVar_Chr2_3313
Photosynthesis	19	0.003356	gene-PmuVar_Chr1_2936/gene-PmuVar_Chr2_3723/gene-PmuVar_Chr4_3200
Glycine, serine and threonine metabolism	19	0.002909	gene-PmuVar_Chr2_1206/gene-PmuVar_Chr4_3308/gene-PmuVar_Chr2_1208
RNA transport	19	0.002909	gene-PmuVar_Chr5_1498/gene-PmuVar_Chr1_1764/gene-PmuVar_Chr1_3932
Ribosome	18	0.007098	gene-PmuVar_Chr3_1270/gene-PmuVar_Chr5_3027/gene-PmuVar_Chr2_0493
Pentose and glucuronate interconversions	17	0.002909	gene-PmuVar_Chr1_1384/gene-PmuVar_Chr8_0191/gene-PmuVar_Chr2_0922
Phenylalanine metabolism	17	0.006611	gene-PmuVar_Chr5_1360/gene-PmuVar_Chr2_3406/gene-PmuVar_Chr7_2559
Glyoxylate and dicarboxylate metabolism	16	0.011658	gene-PmuVar_Chr3_0025/gene-PmuVar_Chr6_1820/gene-PmuVar_Chr8_0239
RNA degradation	16	0.006611	gene-PmuVar_Chr1_2023/gene-PmuVar_Chr1_2902/gene-PmuVar_Chr5_3174
Oxidative phosphorylation	15	0.002909	gene-PmuVar_Chr1_1409/gene-PmuVar_Chr6_2505/gene-PmuVar_Chr3_0041
Tyrosine metabolism	15	0.002909	gene-PmuVar_Chr3_0395/gene-PmuVar_Chr3_0400/gene-PmuVar_Chr7_2559
Amino sugar and nucleotide sugar metabolism	15	0.004067	gene-PmuVar_Chr6_2414/gene-PmuVar_Chr8_2749/gene-PmuVar_Chr2_4900
Glycerolipid metabolism	15	0.004346	gene-PmuVar_Chr4_2760/gene-PmuVar_Chr4_1099/gene-PmuVar_Chr4_0947

## Sheet: Table S4
Table S4 Predicted transcription factors and families from DEGs
gene_ID	TF	TF family	Group
gene-PmuVar_Chr4_1664	PTI6-like	WRKY	WF-VS-WK
gene-PmuVar_Chr5_0776	WRI1	AP2/ERF (ERF Subfamily)	WF-VS-WK
gene-PmuVar_Chr7_0094	ERF027-like	AP2/ERF (ERF Subfamily)	WF-VS-WK
gene-PmuVar_Chr4_0529	bZIP61	bZIP	WF-VS-WK
gene-PmuVar_Chr2_1429	HSFB-4	HSF	WF-VS-WK
gene-PmuVar_Chr3_0515	ERF12	AP2/ERF (ERF Subfamily)	WF-VS-WK
gene-PmuVar_Chr8_1939	HOX11-like	Homeobox (Leucine Zipper)	WF-VS-WK
gene-PmuVar_Chr8_1675	(uncharacterized protein, not a defined TF)	-	WF-VS-WK
gene-PmuVar_Chr3_0517	ERF9	AP2/ERF (ERF Subfamily)	WF-VS-WK
gene-PmuVar_Chr7_2334	ERF5	AP2/ERF (ERF Subfamily)	WF-VS-WK
gene-PmuVar_Chr5_1545	(hypothetical protein, not a defined TF)	-	WF-VS-WK
gene-PmuVar_Chr6_0279	ABR1	AP2/ERF (ERF Subfamily)	WF-VS-WK
gene-PmuVar_Chr4_2302	WRKY72	WRKY	WF-VS-WK
gene-PmuVar_Chr7_0089	ERF027-like	AP2/ERF (ERF Subfamily)	WF-VS-WK
gene-PmuVar_Chr8_0577	HSFC-1	HSF	WF-VS-WK
gene-PmuVar_Chr5_3011	WRKY55	WRKY	WF-VS-WK
gene-PmuVar_Chr3_0725	HSFA-4c-like	HSF	WF-VS-WK
gene-PmuVar_Chr2_1452	WRKY7 isoform X1	WRKY	WF-VS-WK
gene-PmuVar_Chr2_1761	WRKY50 isoform X2	WRKY	WF-VS-WK
gene-PmuVar_Chr7_0087	ERF027-like	AP2/ERF (ERF Subfamily)	WF-VS-WK
gene-PmuVar_Chr1_1054	HAT22	Homeobox (Leucine Zipper)	WF-VS-WK
gene-PmuVar_Chr1_1333	TOE3 isoform X1	AP2/ERF (AP2 Subfamily)	WF-VS-WK
gene-PmuVar_Chr7_0129	HSFB-2b	HSF	WF-VS-WK
gene-PmuVar_Chr2_2460	HOX3	Homeobox (Leucine Zipper)	WF-VS-WK
gene-PmuVar_Chr2_1628	WRKY40	WRKY	WF-VS-WK
gene-PmuVar_Chr7_2378	ERF039	AP2/ERF (ERF Subfamily)	WF-VS-WK
gene-PmuVar_Chr3_1914	ERF4	AP2/ERF (ERF Subfamily)	WF-VS-WK
gene-PmuVar_Chr2_1630	WRKY40	WRKY	WF-VS-WK
gene-PmuVar_Chr5_3402	WRKY53	WRKY	WF-VS-WK
gene-PmuVar_Chr7_1686	(BUBR1, not a transcription factor)	-	WF-VS-WK
gene-PmuVar_Chr5_3229	DREB1B	AP2/ERF (DREB Subfamily)	WF-VS-WK
gene-PmuVar_Chr7_2367	HAT4	Homeobox (Leucine Zipper)	WF-VS-WK
gene-PmuVar_Chr1_1236	TOE3	AP2/ERF (AP2 Subfamily)	WF-VS-WK
gene-PmuVar_Chr2_2700	bZIP43	bZIP	WF-VS-WK
gene-PmuVar_Chr8_1646	HSFA-3 isoform X1	HSF	WF-VS-WK
gene-PmuVar_Chr5_3249	HSFB-2a	HSF	WF-VS-WK
gene-PmuVar_Chr2_0396	ERF020	AP2/ERF (ERF Subfamily)	WF-VS-WK
gene-PmuVar_Chr2_2968	HAT5 isoform X3	Homeobox (Leucine Zipper)	WF-VS-WK
gene-PmuVar_Chr7_0079	DREB1E-like	AP2/ERF (DREB Subfamily)	WF-VS-WK
gene-PmuVar_Chr2_2616	HBP-1b(c38)	bZIP	WF-VS-WK
gene-PmuVar_Chr7_0080	DREB1-like e-2	AP2/ERF (DREB Subfamily)	WF-VS-WK
gene-PmuVar_Chr4_1777	WRKY23	WRKY	WF-VS-WK
gene-PmuVar_Chr2_1341	sigC-like	Sigma Factor	WF-VS-WK
gene-PmuVar_Chr2_1790	HSF30 isoform X1	HSF	WF-VS-WK
gene-PmuVar_Chr5_3347	WRKY27	WRKY	WF-VS-WK
gene-PmuVar_Chr7_0084	ERF027-like	AP2/ERF (ERF Subfamily)	WF-VS-WK
gene-PmuVar_Chr7_0078	DREB1E-like	AP2/ERF (DREB Subfamily)	WF-VS-WK
gene-PmuVar_Chr2_3695	ERF062	AP2/ERF (ERF Subfamily)	WF-VS-WK
gene-PmuVar_Chr5_2337	ATHB-12-like	Homeobox (Leucine Zipper)	WF-VS-WK
gene-PmuVar_Chr5_2934	DREB2C	AP2/ERF (DREB Subfamily)	WF-VS-WK
gene-PmuVar_Chr2_3986	ERF1B	AP2/ERF (ERF Subfamily)	WF-VS-WK
gene-PmuVar_Chr7_0391	ERF061	AP2/ERF (ERF Subfamily)	WF-VS-WK
gene-PmuVar_Chr1_2412	ERF1B-like	AP2/ERF (ERF Subfamily)	WF-VS-WK
gene-PmuVar_Chr1_1088	CPRF2	bZIP	WF-VS-WK
gene-PmuVar_Chr1_1893	WRKY70	WRKY	WF-VS-WK
gene-PmuVar_Chr6_0755	bZIP53	bZIP	WF-VS-WK
gene-PmuVar_Chr2_4397	AIL5	AP2/ERF (AP2 Subfamily)	WF-VS-WK
gene-PmuVar_Chr5_0155	(hypothetical protein, not a defined TF)	-	WF-VS-WK
gene-PmuVar_Chr1_1800	WRKY33	WRKY	WF-VS-WK
gene-PmuVar_Chr5_3092	ERF105	AP2/ERF (ERF Subfamily)	WF-VS-WK
gene-PmuVar_Chr4_1452	AIL1	AP2/ERF (AP2 Subfamily)	WF-VS-WK
gene-PmuVar_Chr3_0786	WRKY71	WRKY	WF-VS-WK
gene-PmuVar_Chr6_2148	ERF109	AP2/ERF (ERF Subfamily)	WF-VS-WK
gene-PmuVar_Chr1_1233	ERF011	AP2/ERF (ERF Subfamily)	WF-VS-WK
gene-PmuVar_Chr4_0869	WRKY40	WRKY	WF-VS-WK
gene-PmuVar_Chr2_4713	WRKY23	WRKY	WF-VS-WK
gene-PmuVar_Chr7_2332	ERF1A	AP2/ERF (ERF Subfamily)	WF-VS-WK
gene-PmuVar_Chr2_1420	ABI5-like 5	bZIP	WF-VS-WK
gene-PmuVar_Chr1_0576	WRKY51 isoform X1	WRKY	WF-VS-WK
gene-PmuVar_Chr7_0082	DREB1-like c	AP2/ERF (DREB Subfamily)	WF-VS-WK
gene-PmuVar_Chr7_0093	ERF027-like	AP2/ERF (ERF Subfamily)	WF-VS-WK
gene-PmuVar_Chr8_1846	NF-YA-10	NF-Y	WF-VS-WK
gene-PmuVar_Chr5_2248	WRKY46	WRKY	WF-VS-WK
gene-PmuVar_Chr1_0526	ERF110-like isoform X1	AP2/ERF (ERF Subfamily)	WF-VS-WK
gene-PmuVar_Chr1_4106	TGA2 isoform X1	bZIP	WF-VS-WK
gene-PmuVar_Chr3_0469	HSFB-2a-like	HSF	WF-VS-WK
gene-PmuVar_Chr4_1952	WRKY45	WRKY	WF-VS-WK
gene-PmuVar_Chr5_1591	HAT3	Homeobox (Leucine Zipper)	WF-VS-WK
gene-PmuVar_Chr3_0166	WRKY31	WRKY	WF-VS-WK
gene-PmuVar_Chr4_0759	HSFA-4b-like	HSF	WF-VS-WK
gene-PmuVar_Chr6_1412	ERF-like protein At4g13040	AP2/ERF (ERF Subfamily)	WF-VS-WK
gene-PmuVar_Chr5_2228	CPRF1-like	bZIP	WF-VS-WK
gene-PmuVar_Chr6_1153	ERF1B-like	AP2/ERF (ERF Subfamily)	WF-VS-WK
gene-PmuVar_Chr6_2169	WRKY30 isoform X1	WRKY	WF-VS-WK
gene-PmuVar_Chr2_0744	(No description provided)	-	WF-VS-WK
gene-PmuVar_Chr4_2659	RAV2-like	AP2/ERF (RAV Subfamily)	WF-VS-WK
gene-PmuVar_Chr7_0382	WRKY53	WRKY	WF-VS-WK
gene-PmuVar_Chr7_0088	DREB1-like g	AP2/ERF (DREB Subfamily)	WF-VS-WK
gene-PmuVar_Chr1_3052	WRKY33	WRKY	WF-VS-WK
gene-PmuVar_Chr1_3490	RAP2-7 isoform X1	AP2/ERF (ERF Subfamily)	BA-VS-WK
gene-PmuVar_Chr3_0515	ERF12	AP2/ERF (ERF Subfamily)	BA-VS-WK
gene-PmuVar_Chr8_1939	HOX11-like	Homeobox (Leucine Zipper)	BA-VS-WK
gene-PmuVar_Chr3_0517	ERF9	AP2/ERF (ERF Subfamily)	BA-VS-WK
gene-PmuVar_Chr7_2334	ERF5	AP2/ERF (ERF Subfamily)	BA-VS-WK
gene-PmuVar_Chr8_0924	ERF017	AP2/ERF (ERF Subfamily)	BA-VS-WK
gene-PmuVar_Chr4_2302	WRKY72	WRKY	BA-VS-WK
gene-PmuVar_Chr8_1654	ERF024	AP2/ERF (ERF Subfamily)	BA-VS-WK
gene-PmuVar_Chr2_5869	HY5-like	bZIP	BA-VS-WK
gene-PmuVar_Chr8_0577	HSFC-1	HSF	BA-VS-WK
gene-PmuVar_Chr1_0756	RAP2-4	AP2/ERF (ERF Subfamily)	BA-VS-WK
gene-PmuVar_Chr1_1054	HAT22	Homeobox (Leucine Zipper)	BA-VS-WK
gene-PmuVar_Chr1_1333	TOE3 isoform X1	AP2/ERF (AP2 Subfamily)	BA-VS-WK
gene-PmuVar_Chr7_0129	HSFB-2b	HSF	BA-VS-WK
gene-PmuVar_Chr2_1628	WRKY40	WRKY	BA-VS-WK
gene-PmuVar_Chr2_2627	RAV1	AP2/ERF (RAV Subfamily)	BA-VS-WK
gene-PmuVar_Chr3_1914	ERF4	AP2/ERF (ERF Subfamily)	BA-VS-WK
gene-PmuVar_Chr5_3404	sigE	Sigma Factor	BA-VS-WK
gene-PmuVar_Chr5_3229	DREB1B	AP2/ERF (DREB Subfamily)	BA-VS-WK
gene-PmuVar_Chr8_1646	HSFA-3 isoform X1	HSF	BA-VS-WK
gene-PmuVar_Chr5_3249	HSFB-2a	HSF	BA-VS-WK
gene-PmuVar_Chr5_3486	ATHB-12-like	Homeobox (Leucine Zipper)	BA-VS-WK
gene-PmuVar_Chr2_2968	HAT5 isoform X3	Homeobox (Leucine Zipper)	BA-VS-WK
gene-PmuVar_Chr7_0079	DREB1E-like	AP2/ERF (DREB Subfamily)	BA-VS-WK
gene-PmuVar_Chr7_0080	DREB1-like e-2	AP2/ERF (DREB Subfamily)	BA-VS-WK
gene-PmuVar_Chr4_1777	WRKY23	WRKY	BA-VS-WK
gene-PmuVar_Chr2_1790	HSF30 isoform X1	HSF	BA-VS-WK
gene-PmuVar_Chr5_3347	WRKY27	WRKY	BA-VS-WK
gene-PmuVar_Chr7_0078	DREB1E-like	AP2/ERF (DREB Subfamily)	BA-VS-WK
gene-PmuVar_Chr6_2651	MADS-box 23 isoform X2	MADS-box	BA-VS-WK
gene-PmuVar_Chr5_2337	ATHB-12-like	Homeobox (Leucine Zipper)	BA-VS-WK
gene-PmuVar_Chr5_2934	DREB2C	AP2/ERF (DREB Subfamily)	BA-VS-WK
gene-PmuVar_Chr2_3986	ERF1B	AP2/ERF (ERF Subfamily)	BA-VS-WK
gene-PmuVar_Chr1_2358	CPRF2	bZIP	BA-VS-WK
gene-PmuVar_Chr7_0391	ERF061	AP2/ERF (ERF Subfamily)	BA-VS-WK
gene-PmuVar_Chr1_2412	ERF1B-like	AP2/ERF (ERF Subfamily)	BA-VS-WK
gene-PmuVar_Chr1_1088	CPRF2	bZIP	BA-VS-WK
gene-PmuVar_Chr1_1893	WRKY70	WRKY	BA-VS-WK
gene-PmuVar_Chr5_0155	(hypothetical protein, not a defined TF)	-	BA-VS-WK
gene-PmuVar_Chr1_1800	WRKY33	WRKY	BA-VS-WK
gene-PmuVar_Chr5_3092	ERF105	AP2/ERF (ERF Subfamily)	BA-VS-WK
gene-PmuVar_Chr6_2148	ERF109	AP2/ERF (ERF Subfamily)	BA-VS-WK
gene-PmuVar_Chr4_0869	WRKY40	WRKY	BA-VS-WK
gene-PmuVar_Chr7_2332	ERF1A	AP2/ERF (ERF Subfamily)	BA-VS-WK
gene-PmuVar_Chr7_0082	DREB1-like c	AP2/ERF (DREB Subfamily)	BA-VS-WK
gene-PmuVar_Chr7_0093	ERF027-like	AP2/ERF (ERF Subfamily)	BA-VS-WK
gene-PmuVar_Chr5_2248	WRKY46	WRKY	BA-VS-WK
gene-PmuVar_Chr4_1952	WRKY45	WRKY	BA-VS-WK
gene-PmuVar_Chr5_1591	HAT3	Homeobox (Leucine Zipper)	BA-VS-WK
gene-PmuVar_Chr3_0166	WRKY31	WRKY	BA-VS-WK
gene-PmuVar_Chr2_1580	HAT22-like	Homeobox (Leucine Zipper)	BA-VS-WK
gene-PmuVar_Chr5_3091	ERF2-like	AP2/ERF (ERF Subfamily)	BA-VS-WK
gene-PmuVar_Chr5_2228	CPRF1-like	bZIP	BA-VS-WK
gene-PmuVar_Chr6_1153	ERF1B-like	AP2/ERF (ERF Subfamily)	BA-VS-WK
gene-PmuVar_Chr4_2659	RAV2-like	AP2/ERF (RAV Subfamily)	BA-VS-WK
gene-PmuVar_Chr7_0382	WRKY53	WRKY	BA-VS-WK
gene-PmuVar_Chr7_0088	DREB1-like g	AP2/ERF (DREB Subfamily)	BA-VS-WK
gene-PmuVar_Chr2_3583	LEP-like	AP2/ERF (ERF Subfamily)	BA-VS-WK
gene-PmuVar_Chr1_3052	WRKY33	WRKY	BA-VS-WK
gene-PmuVar_Chr1_3490	RAP2-7	AP2/ERF	BF-VS-BA
gene-PmuVar_Chr4_1664	PTI6	ERF (AP2/ERF)	BF-VS-BA
gene-PmuVar_Chr5_0776	WRI1	AP2/ERF	BF-VS-BA
gene-PmuVar_Chr4_0529	bZIP61	bZIP	BF-VS-BA
gene-PmuVar_Chr2_1204	WRKY17	WRKY	BF-VS-BA
gene-PmuVar_Chr5_2298	ERF023	AP2/ERF	BF-VS-BA
gene-PmuVar_Chr2_0527	AGL24	MADS-box	BF-VS-BA
gene-PmuVar_Chr2_1429	HSFB-4	HSF	BF-VS-BA
gene-PmuVar_Chr4_1234	TINY	AP2/ERF	BF-VS-BA
gene-PmuVar_Chr3_0515	ERF12	AP2/ERF	BF-VS-BA
gene-PmuVar_Chr8_1939	HOX11	Homeobox-Leucine Zipper	BF-VS-BA
gene-PmuVar_Chr6_1059	IDD12	IDD	BF-VS-BA
gene-PmuVar_Chr2_2955	- (hypothetical protein)	-	BF-VS-BA
gene-PmuVar_Chr3_1853	bZIP61	bZIP	BF-VS-BA
gene-PmuVar_Chr3_0517	ERF9	AP2/ERF	BF-VS-BA
gene-PmuVar_Chr7_2334	ERF5	AP2/ERF	BF-VS-BA
gene-PmuVar_Chr5_1545	- (hypothetical protein)	-	BF-VS-BA
gene-PmuVar_Chr8_1490	ERF109	AP2/ERF	BF-VS-BA
gene-PmuVar_Chr1_1226	WRKY7	WRKY	BF-VS-BA
gene-PmuVar_Chr6_0279	ABR1	AP2/ERF	BF-VS-BA
gene-PmuVar_Chr2_1563	ANT	AP2/ERF	BF-VS-BA
gene-PmuVar_Chr1_0972	AIL6	AP2/ERF	BF-VS-BA
gene-PmuVar_Chr1_3955	ABI5-like 1	bZIP	BF-VS-BA
gene-PmuVar_Chr8_0924	ERF017	AP2/ERF	BF-VS-BA
gene-PmuVar_Chr4_2302	WRKY72	WRKY	BF-VS-BA
gene-PmuVar_Chr2_0526	JOINTLESS	MADS-box	BF-VS-BA
gene-PmuVar_Chr2_1009	SHINE 2	AP2/ERF	BF-VS-BA
gene-PmuVar_Chr2_5869	HY5	bZIP	BF-VS-BA
gene-PmuVar_Chr7_0089	ERF027	AP2/ERF	BF-VS-BA
gene-PmuVar_Chr2_1998	DREB2D	AP2/ERF	BF-VS-BA
gene-PmuVar_Chr5_3011	WRKY55	WRKY	BF-VS-BA
gene-PmuVar_Chr5_3012	WRKY70	WRKY	BF-VS-BA
gene-PmuVar_Chr2_1452	WRKY7	WRKY	BF-VS-BA
gene-PmuVar_Chr1_2984	PTI6	ERF (AP2/ERF)	BF-VS-BA
gene-PmuVar_Chr2_1761	WRKY50	WRKY	BF-VS-BA
gene-PmuVar_Chr1_2378	WRKY74	WRKY	BF-VS-BA
gene-PmuVar_Chr1_0756	RAP2-4	AP2/ERF	BF-VS-BA
gene-PmuVar_Chr2_1833	- (PPLZ02)	- (Possible bZIP)鹿	BF-VS-BA
gene-PmuVar_Chr7_0087	ERF027	AP2/ERF	BF-VS-BA
gene-PmuVar_Chr1_1054	HAT22	Homeobox-Leucine Zipper	BF-VS-BA
gene-PmuVar_Chr2_0369	AGL11	MADS-box	BF-VS-BA
gene-PmuVar_Chr8_2229	HSFB-3	HSF	BF-VS-BA
gene-PmuVar_Chr2_0525	- (uncharacterized protein)	-	BF-VS-BA
gene-PmuVar_Chr7_2378	ERF039	AP2/ERF	BF-VS-BA
gene-PmuVar_Chr5_1620	ERF13	AP2/ERF	BF-VS-BA
gene-PmuVar_Chr2_1443	ERF011	AP2/ERF	BF-VS-BA
gene-PmuVar_Chr3_0555	PTI5	ERF (AP2/ERF)	BF-VS-BA
gene-PmuVar_Chr8_1797	E2FA	E2F/DP	BF-VS-BA
gene-PmuVar_Chr2_1630	WRKY40	WRKY	BF-VS-BA
gene-PmuVar_Chr5_3402	WRKY53	WRKY	BF-VS-BA
gene-PmuVar_Chr5_3404	sigE (Sigma factor)	Sigma factor	BF-VS-BA
gene-PmuVar_Chr7_1686	- (BUBR1, checkpoint protein)	- (Not a TF)	BF-VS-BA
gene-PmuVar_Chr5_3229	DREB1B	AP2/ERF	BF-VS-BA
gene-PmuVar_Chr6_2430	bZIP53	bZIP	BF-VS-BA
gene-PmuVar_Chr2_0596	ATHB-6	Homeobox-Leucine Zipper	BF-VS-BA
gene-PmuVar_Chr8_1646	HSFA-3	HSF	BF-VS-BA
gene-PmuVar_Chr7_1418	ERF118	AP2/ERF	BF-VS-BA
gene-PmuVar_Chr2_0684	RAP2-4	AP2/ERF	BF-VS-BA
gene-PmuVar_Chr5_3486	ATHB-12	Homeobox-Leucine Zipper	BF-VS-BA
gene-PmuVar_Chr5_2600	TOE3	AP2/ERF	BF-VS-BA
gene-PmuVar_Chr8_1255	bZIP44	bZIP	BF-VS-BA
gene-PmuVar_Chr8_0848	NF-YA-3	NF-Y	BF-VS-BA
gene-PmuVar_Chr6_2343	GBF1	bZIP	BF-VS-BA
gene-PmuVar_Chr2_3984	ERF095	AP2/ERF	BF-VS-BA
gene-PmuVar_Chr7_0079	DREB1E	AP2/ERF	BF-VS-BA
gene-PmuVar_Chr4_3006	WRKY1	WRKY	BF-VS-BA
gene-PmuVar_Chr1_3957	TGA2	bZIP	BF-VS-BA
gene-PmuVar_Chr7_0080	CBF/DREB1-like e-2	AP2/ERF	BF-VS-BA
gene-PmuVar_Chr7_0078	DREB1E	AP2/ERF	BF-VS-BA
gene-PmuVar_Chr6_2651	MADS23	MADS-box	BF-VS-BA
gene-PmuVar_Chr2_3695	ERF062	AP2/ERF	BF-VS-BA
gene-PmuVar_Chr5_2934	DREB2C	AP2/ERF	BF-VS-BA
gene-PmuVar_Chr2_3986	ERF1B	AP2/ERF	BF-VS-BA
gene-PmuVar_Chr1_2358	CPRF2	bZIP	BF-VS-BA
gene-PmuVar_Chr7_0391	ERF061	AP2/ERF	BF-VS-BA
gene-PmuVar_Chr1_1088	CPRF2	bZIP	BF-VS-BA
gene-PmuVar_Chr1_1893	WRKY70	WRKY	BF-VS-BA
gene-PmuVar_Chr6_0755	bZIP53	bZIP	BF-VS-BA
gene-PmuVar_Chr1_1351	WRKY44	WRKY	BF-VS-BA
gene-PmuVar_Chr5_0155	- (hypothetical protein)	-	BF-VS-BA
gene-PmuVar_Chr5_0358	bZIP19	bZIP	BF-VS-BA
gene-PmuVar_Chr5_3092	ERF105	AP2/ERF	BF-VS-BA
gene-PmuVar_Chr4_1452	AIL1	AP2/ERF	BF-VS-BA
gene-PmuVar_Chr6_2148	ERF109	AP2/ERF	BF-VS-BA
gene-PmuVar_Chr1_1233	ERF011	AP2/ERF	BF-VS-BA
gene-PmuVar_Chr4_1846	WRKY47	WRKY	BF-VS-BA
gene-PmuVar_Chr1_0576	WRKY51	WRKY	BF-VS-BA
gene-PmuVar_Chr7_0093	ERF027	AP2/ERF	BF-VS-BA
gene-PmuVar_Chr5_2248	WRKY46	WRKY	BF-VS-BA
gene-PmuVar_Chr1_0526	ERF110	AP2/ERF	BF-VS-BA
gene-PmuVar_Chr1_4106	TGA2	bZIP	BF-VS-BA
gene-PmuVar_Chr5_1619	ERF2	AP2/ERF	BF-VS-BA
gene-PmuVar_Chr4_1952	WRKY45	WRKY	BF-VS-BA
gene-PmuVar_Chr5_0299	sigD (Sigma factor)	Sigma factor	BF-VS-BA
gene-PmuVar_Chr2_5745	PosF21	- (Probable TF)	BF-VS-BA
gene-PmuVar_Chr1_1782	- (uncharacterized protein)	-	BF-VS-BA
gene-PmuVar_Chr2_1580	HAT22	Homeobox-Leucine Zipper	BF-VS-BA
gene-PmuVar_Chr4_0759	HSFA-4b	HSF	BF-VS-BA
gene-PmuVar_Chr1_4104	ABI5-like 1	bZIP	BF-VS-BA
gene-PmuVar_Chr7_0699	AGL19	MADS-box	BF-VS-BA
gene-PmuVar_Chr6_1412	At4g13040 (ERF-like)	AP2/ERF	BF-VS-BA
gene-PmuVar_Chr5_1673	WRKY12	WRKY	BF-VS-BA
gene-PmuVar_Chr7_0382	WRKY53	WRKY	BF-VS-BA
gene-PmuVar_Chr5_1878	SOC1	MADS-box	BF-VS-BA
gene-PmuVar_Chr7_0692	WRKY43	WRKY	BF-VS-BA
gene-PmuVar_Chr2_3583	LEP	AP2/ERF	BF-VS-BA
gene-PmuVar_Chr1_0608	WRKY51	WRKY	BF-VS-BA
gene-PmuVar_Chr4_0905	ERF003	AP2/ERF	BF-VS-BA
gene-PmuVar_Chr1_3490	RAP2-7	AP2/ERF	BF-VS-WF
gene-PmuVar_Chr7_0094	ERF027	AP2/ERF	BF-VS-WF
gene-PmuVar_Chr2_1204	WRKY17	WRKY	BF-VS-WF
gene-PmuVar_Chr5_2298	ERF023	AP2/ERF	BF-VS-WF
gene-PmuVar_Chr2_0527	AGL24	MADS-box	BF-VS-WF
gene-PmuVar_Chr4_1234	TINY	AP2/ERF	BF-VS-WF
gene-PmuVar_Chr3_0515	ERF12	AP2/ERF	BF-VS-WF
gene-PmuVar_Chr8_1939	HOX11	Homeobox-Leucine Zipper	BF-VS-WF
gene-PmuVar_Chr3_1853	bZIP61	bZIP	BF-VS-WF
gene-PmuVar_Chr5_1545	- (hypothetical protein)	-	BF-VS-WF
gene-PmuVar_Chr1_1226	WRKY7	WRKY	BF-VS-WF
gene-PmuVar_Chr6_0279	ABR1	AP2/ERF	BF-VS-WF
gene-PmuVar_Chr2_1563	ANT	AP2/ERF	BF-VS-WF
gene-PmuVar_Chr1_0972	AIL6	AP2/ERF	BF-VS-WF
gene-PmuVar_Chr8_0924	ERF017	AP2/ERF	BF-VS-WF
gene-PmuVar_Chr4_2302	WRKY72	WRKY	BF-VS-WF
gene-PmuVar_Chr2_0526	JOINTLESS	MADS-box	BF-VS-WF
gene-PmuVar_Chr8_1654	ERF024	AP2/ERF	BF-VS-WF
gene-PmuVar_Chr2_1009	SHINE 2	AP2/ERF	BF-VS-WF
gene-PmuVar_Chr7_0089	ERF027	AP2/ERF	BF-VS-WF
gene-PmuVar_Chr2_1998	DREB2D	AP2/ERF	BF-VS-WF
gene-PmuVar_Chr8_0577	HSFC-1	HSF	BF-VS-WF
gene-PmuVar_Chr5_3011	WRKY55	WRKY	BF-VS-WF
gene-PmuVar_Chr5_3012	WRKY70	WRKY	BF-VS-WF
gene-PmuVar_Chr2_1452	WRKY7	WRKY	BF-VS-WF
gene-PmuVar_Chr2_1761	WRKY50	WRKY	BF-VS-WF
gene-PmuVar_Chr1_2378	WRKY74	WRKY	BF-VS-WF
gene-PmuVar_Chr2_1833	- (PPLZ02)	- (Possible bZIP)鹿	BF-VS-WF
gene-PmuVar_Chr7_0087	ERF027	AP2/ERF	BF-VS-WF
gene-PmuVar_Chr1_1054	HAT22	Homeobox-Leucine Zipper	BF-VS-WF
gene-PmuVar_Chr2_0369	AGL11	MADS-box	BF-VS-WF
gene-PmuVar_Chr8_2229	HSFB-3	HSF	BF-VS-WF
gene-PmuVar_Chr2_2460	HOX3	Homeobox-Leucine Zipper	BF-VS-WF
gene-PmuVar_Chr2_1628	WRKY40	WRKY	BF-VS-WF
gene-PmuVar_Chr5_1620	ERF13	AP2/ERF	BF-VS-WF
gene-PmuVar_Chr2_2627	RAV1	AP2/ERF & B3 (RAV)	BF-VS-WF
gene-PmuVar_Chr3_0555	PTI5	ERF (AP2/ERF)	BF-VS-WF
gene-PmuVar_Chr8_1797	E2FA	E2F/DP	BF-VS-WF
gene-PmuVar_Chr2_1630	WRKY40	WRKY	BF-VS-WF
gene-PmuVar_Chr5_3402	WRKY53	WRKY	BF-VS-WF
gene-PmuVar_Chr5_3404	sigE (Sigma factor)	Sigma factor	BF-VS-WF
gene-PmuVar_Chr7_1686	- (BUBR1, checkpoint protein)	- (Not a TF)	BF-VS-WF
gene-PmuVar_Chr5_3229	DREB1B	AP2/ERF	BF-VS-WF
gene-PmuVar_Chr6_2430	bZIP53	bZIP	BF-VS-WF
gene-PmuVar_Chr2_0596	ATHB-6	Homeobox-Leucine Zipper	BF-VS-WF
gene-PmuVar_Chr8_1646	HSFA-3	HSF	BF-VS-WF
gene-PmuVar_Chr7_1418	ERF118	AP2/ERF	BF-VS-WF
gene-PmuVar_Chr1_0564	WRKY13	WRKY	BF-VS-WF
gene-PmuVar_Chr5_3486	ATHB-12	Homeobox-Leucine Zipper	BF-VS-WF
gene-PmuVar_Chr7_0356	CRF2	AP2/ERF	BF-VS-WF
gene-PmuVar_Chr8_1255	bZIP44	bZIP	BF-VS-WF
gene-PmuVar_Chr8_0848	NF-YA-3	NF-Y	BF-VS-WF
gene-PmuVar_Chr2_2968	HAT5	Homeobox-Leucine Zipper	BF-VS-WF
gene-PmuVar_Chr4_3006	WRKY1	WRKY	BF-VS-WF
gene-PmuVar_Chr1_3957	TGA2	bZIP	BF-VS-WF
gene-PmuVar_Chr2_1790	HSF30	HSF	BF-VS-WF
gene-PmuVar_Chr5_3347	WRKY27	WRKY	BF-VS-WF
gene-PmuVar_Chr7_0084	ERF027	AP2/ERF	BF-VS-WF
gene-PmuVar_Chr2_3695	ERF062	AP2/ERF	BF-VS-WF
gene-PmuVar_Chr5_2934	DREB2C	AP2/ERF	BF-VS-WF
gene-PmuVar_Chr1_2358	CPRF2	bZIP	BF-VS-WF
gene-PmuVar_Chr1_2412	ERF1B	AP2/ERF	BF-VS-WF
gene-PmuVar_Chr1_1893	WRKY70	WRKY	BF-VS-WF
gene-PmuVar_Chr2_4397	AIL5	AP2/ERF	BF-VS-WF
gene-PmuVar_Chr5_0155	- (hypothetical protein)	-	BF-VS-WF
gene-PmuVar_Chr1_1800	WRKY33	WRKY	BF-VS-WF
gene-PmuVar_Chr4_1452	AIL1	AP2/ERF	BF-VS-WF
gene-PmuVar_Chr3_0786	WRKY71	WRKY	BF-VS-WF
gene-PmuVar_Chr4_0869	WRKY40	WRKY	BF-VS-WF
gene-PmuVar_Chr2_1420	ABI5-like 5	bZIP	BF-VS-WF
gene-PmuVar_Chr4_1846	WRKY47	WRKY	BF-VS-WF
gene-PmuVar_Chr1_0576	WRKY51	WRKY	BF-VS-WF
gene-PmuVar_Chr8_2005	TGA10	bZIP	BF-VS-WF
gene-PmuVar_Chr7_0082	CBF/DREB1-like c	AP2/ERF	BF-VS-WF
gene-PmuVar_Chr7_0093	ERF027	AP2/ERF	BF-VS-WF
gene-PmuVar_Chr5_2507	ERF011	AP2/ERF	BF-VS-WF
gene-PmuVar_Chr5_2248	WRKY46	WRKY	BF-VS-WF
gene-PmuVar_Chr1_0526	ERF110	AP2/ERF	BF-VS-WF
gene-PmuVar_Chr1_4106	TGA2	bZIP	BF-VS-WF
gene-PmuVar_Chr3_0469	HSFB-2a	HSF	BF-VS-WF
gene-PmuVar_Chr5_1619	ERF2	AP2/ERF	BF-VS-WF
gene-PmuVar_Chr5_0299	sigD (Sigma factor)	Sigma factor	BF-VS-WF
gene-PmuVar_Chr1_1782	- (uncharacterized protein)	-	BF-VS-WF
gene-PmuVar_Chr3_0166	WRKY31	WRKY	BF-VS-WF
gene-PmuVar_Chr8_3058	RAP2-11	AP2/ERF	BF-VS-WF
gene-PmuVar_Chr2_1580	HAT22	Homeobox-Leucine Zipper	BF-VS-WF
gene-PmuVar_Chr4_0759	HSFA-4b	HSF	BF-VS-WF
gene-PmuVar_Chr1_2464	DREB2D	AP2/ERF	BF-VS-WF
gene-PmuVar_Chr1_4104	ABI5-like 1	bZIP	BF-VS-WF
gene-PmuVar_Chr7_0699	AGL19	MADS-box	BF-VS-WF
gene-PmuVar_Chr5_3091	ERF2	AP2/ERF	BF-VS-WF
gene-PmuVar_Chr6_1412	At4g13040 (ERF-like)	AP2/ERF	BF-VS-WF
gene-PmuVar_Chr6_1153	ERF1B	AP2/ERF	BF-VS-WF
gene-PmuVar_Chr6_2169	WRKY30	WRKY	BF-VS-WF
gene-PmuVar_Chr5_1673	WRKY12	WRKY	BF-VS-WF
gene-PmuVar_Chr7_0382	WRKY53	WRKY	BF-VS-WF
gene-PmuVar_Chr5_1878	SOC1	MADS-box	BF-VS-WF
gene-PmuVar_Chr7_0692	WRKY43	WRKY	BF-VS-WF
gene-PmuVar_Chr2_3583	LEP	AP2/ERF	BF-VS-WF
gene-PmuVar_Chr4_1008	WIN1	AP2/ERF	BF-VS-WF
gene-PmuVar_Chr1_0608	WRKY51	WRKY	BF-VS-WF
gene-PmuVar_Chr4_0905	ERF003	AP2/ERF	BF-VS-WF

## Sheet: Table S5
Table S5 Results of motif enrichment analysis for peaks in the WK group.
rank	motif_DB	motif_ID	motif_alt_ID	consensus	p.value	adj_p.value	E.value	tests	FASTA_max	pos	neg	PWM_min	TP	X.TP	FP	X.FP
1	motif_db/ARABD/ArabidopsisDAPv1.meme	MYB_tnt.MYB67_col_a_m1	MYB67	DNDDNDNDDDYGKTWGGTRGR	1.2e-104	7.15e-102	1.28e-98	597	1000	1000	2000	7.44	314	31.4	60	3
2	motif_db/ARABD/ArabidopsisDAPv1.meme	MYB_tnt.MYB61_col_a_m1	MYB61	YYYAMCHACCAHHHH	1.16e-93	8.44e-91	1.51e-87	730	1000	1000	2000	38.8	212	21.2	10	0.5
3	motif_db/ARABD/ArabidopsisDAPv1.meme	MYB_tnt.MYB58_colamp_a_m1	MYB58	DDDNDDDDGGTTGGTGRRNND	2.97e-90	1.9e-87	3.4e-84	639	1000	1000	2000	5.78	315	31.5	85	4.25
4	motif_db/ARABD/ArabidopsisDAPv1.meme	MYB_tnt.MYB13_colamp_a_m1	MYB13	YYCACCWACCMHHNHHHH	1.2e-88	6.81e-86	1.22e-82	567	1000	1000	2000	3.77	327	32.7	99	4.95
5	motif_db/ARABD/ArabidopsisDAPv1.meme	MYB_tnt.MYB83_colamp_a_m1	MYB83	DDDDRHGGTTGGTGR	3.27e-87	2.53e-84	4.52e-81	773	1000	1000	2000	23.4	214	21.4	17	0.85
6	motif_db/ARABD/ArabidopsisDAPv1.meme	MYB_tnt.MYB13_col_a_m1	MYB13	DNDDKGGTWGGTGRR	4.13e-85	2.58e-82	4.62e-79	624	1000	1000	2000	3.03	342	34.2	121	6.05
7	motif_db/JASPAR/JASPAR2024_CORE_plants_non-redundant_v2.meme	MA2024.2	MYB63	YCACCTACCAC	4.52e-83	2.81e-80	5.03e-77	622	1000	1000	2000	23.3	204	20.4	16	0.8
8	motif_db/ARABD/ArabidopsisPBM_20140210.meme	MYB111_2	MYB111_2	GGTWGGTG	5.27e-82	3.16e-79	5.66e-76	600	1000	1000	2000	19	198	19.8	14	0.7
9	motif_db/JASPAR/JASPAR2024_CORE_plants_non-redundant_v2.meme	MA1039.1	MYB4	GGTWGGTR	4.2e-82	3.72e-79	6.65e-76	884	1000	1000	2000	12	204	20.4	17	0.85
10	motif_db/ARABD/ArabidopsisDAPv1.meme	MYB_tnt.MYB83_col_a_m1	MYB83	GNKGTTGGTGR	1.59e-80	1.62e-77	2.9e-74	1022	1000	1000	2000	24.5	199	19.9	16	0.8
11	motif_db/JASPAR/JASPAR2024_CORE_plants_non-redundant_v2.meme	MA2083.1	PK21166.1	YACCTACY	3.3e-80	3.02e-77	5.41e-74	917	1000	1000	2000	7.46	224	22.4	31	1.55
12	motif_db/JASPAR/JASPAR2024_CORE_plants_non-redundant_v2.meme	MA2041.2	MYB13	YCACCAACCA	4.76e-80	3.81e-77	6.81e-74	799	1000	1000	2000	2.05	400	40	198	9.9
13	motif_db/JASPAR/JASPAR2024_CORE_plants_non-redundant_v2.meme	MA1779.2	MYB83	CACCAACM	5.75e-80	6.57e-77	1.18e-73	1141	1000	1000	2000	25.1	192	19.2	13	0.65
14	motif_db/ARABD/ArabidopsisDAPv1.meme	MYB_tnt.MYB58_col_a_m1	MYB58	DDDGGTTGGTGRANN	5.76e-79	3.76e-76	6.74e-73	654	1000	1000	2000	28.1	194	19.4	15	0.75
15	motif_db/JASPAR/JASPAR2024_CORE_plants_non-redundant_v2.meme	MA1775.2	MYB61	YACCWACC	1.02e-78	7.73e-76	1.38e-72	761	1000	1000	2000	14.3	208	20.8	23	1.15
16	motif_db/ARABD/ArabidopsisDAPv1.meme	MYB_tnt.MYB63_col_a_m1	MYB63	HNHHHNHYYCACCAACCMCHH	1.55e-78	9.01e-76	1.61e-72	580	1000	1000	2000	2.17	338	33.8	132	6.6
17	motif_db/ARABD/ArabidopsisDAPv1.meme	MYB_tnt.MYB61_colamp_a_m1	MYB61	NYYYACCWACCWH	7.86e-76	5.39e-73	9.65e-70	686	1000	1000	2000	19.7	197	19.7	20	1
18	motif_db/JASPAR/JASPAR2024_CORE_plants_non-redundant_v2.meme	MA1766.2	MYB17	YYCACCTACCW	1.31e-73	7.38e-71	1.32e-67	562	1000	1000	2000	10.2	212	21.2	32	1.6
19	motif_db/ARABD/ArabidopsisDAPv1.meme	MYB_tnt.MYB17_colamp_a_m1	MYB17	DDDDWGGTAGGTGRR	1.21e-72	6.64e-70	1.19e-66	549	1000	1000	2000	11.2	210	21	32	1.6
20	motif_db/ARABD/ArabidopsisDAPv1.meme	MYB_tnt.MYB10_col_a_m1	MYB10	DDDDDDGGTAGGTGRR	2.1e-71	1.19e-68	2.14e-65	568	1000	1000	2000	5.6	250	25	64	3.2
21	motif_db/JASPAR/JASPAR2024_CORE_plants_non-redundant_v2.meme	MA2042.2	MYB58	CCACCAACC	1.04e-70	8.96e-68	1.6e-64	861	1000	1000	2000	3.21	331	33.1	144	7.2
22	motif_db/JASPAR/JASPAR2024_CORE_plants_non-redundant_v2.meme	MA1773.2	MYB51	YYYACCWACYW	1.07e-69	6.71e-67	1.2e-63	625	1000	1000	2000	10	214	21.4	39	1.95
23	motif_db/JASPAR/JASPAR2024_CORE_plants_non-redundant_v2.meme	MA2007.2	MYB107	CACCAAAC	1.1e-68	9.78e-66	1.75e-62	885	1000	1000	2000	12.8	216	21.6	42	2.1
24	motif_db/JASPAR/JASPAR2024_CORE_plants_non-redundant_v2.meme	MA1060.2	SPL7	CGTACG	2.45e-68	1.23e-65	2.2e-62	503	1000	1000	2000	4.55	201	20.1	32	1.6
25	motif_db/ARABD/ArabidopsisDAPv1.meme	MYB_tnt.MYB99_col_a_m1	MYB99	NYYCACCTAMYHH	3.58e-67	2.62e-64	4.68e-61	730	1000	1000	2000	2.22	359	35.9	186	9.3
26	motif_db/ARABD/ArabidopsisDAPv1.meme	MYB_tnt.ATY19_col_a_m1	ATY19	YHHHAHHWHHYYCACCAACCH	4.04e-67	3.51e-64	6.29e-61	870	1000	1000	2000	3.8	326	32.6	148	7.4
27	motif_db/ARABD/ArabidopsisDAPv1.meme	MYB_tnt.MYB55_col_m1	MYB55	YYHCAMCHACCAYM	2.28e-66	1.59e-63	2.85e-60	699	1000	1000	2000	14.1	219	21.9	48	2.4
28	motif_db/JASPAR/JASPAR2024_CORE_plants_non-redundant_v2.meme	MA1696.2	ARF39	GGGGRACACGT	1.52e-65	1.23e-62	2.2e-59	810	1000	1000	2000	12.3	231	23.1	59	2.95
29	motif_db/ARABD/ArabidopsisDAPv1.meme	C2H2_tnt.AT4G26030_col_a_m1	AT4G26030	HHNHHNHYYCACCWACYHH	2.27e-65	1.78e-62	3.18e-59	782	1000	1000	2000	3.07	341	34.1	170	8.5
30	motif_db/ARABD/ArabidopsisDAPv1.meme	MYB_tnt.MYB10_colamp_a_m1	MYB10	HYYCACCWAMCWHH	5.36e-65	2.92e-62	5.22e-59	545	1000	1000	2000	10.1	216	21.6	48	2.4
31	motif_db/ARABD/ArabidopsisDAPv1.meme	MYB_tnt.MYB55_colamp_a_m1	MYB55	WGGTWGGTRRRNNDD	9.47e-63	6.39e-60	1.14e-56	675	1000	1000	2000	5.59	252	25.2	83	4.15
32	motif_db/JASPAR/JASPAR2024_CORE_plants_non-redundant_v2.meme	MA1776.2	MYB67	YACCWAMC	6.09e-62	4.11e-59	7.36e-56	675	1000	1000	2000	8.01	230	23	65	3.25
33	motif_db/JASPAR/JASPAR2024_CORE_plants_non-redundant_v2.meme	MA1835.2	TFLG2-Zm00001d042777	GTACGTAC	1.43e-61	4.72e-59	8.45e-56	330	1000	1000	2000	1.07	246	24.6	80	4
34	motif_db/ARABD/ArabidopsisDAPv1.meme	MYB_tnt.MYB40_col_a_m1	MYB40	YTYACCWAMYWWH	2.28e-61	1.3e-58	2.33e-55	572	1000	1000	2000	1.52	336	33.6	176	8.8
35	motif_db/JASPAR/JASPAR2024_CORE_plants_non-redundant_v2.meme	MA1772.2	MYB43	YTYACCWAMCWT	2.37e-59	1.16e-56	2.08e-53	491	1000	1000	2000	6.03	232	23.2	72	3.6
36	motif_db/ARABD/ArabidopsisDAPv1.meme	MYB_tnt.MYB92_colamp_a_m1	MYB92	HHNWWNNYYYACCWAMCHH	2.52e-59	1.7e-56	3.05e-53	675	1000	1000	2000	1.46	367	36.7	221	11.05
37	motif_db/JASPAR/JASPAR2024_CORE_plants_non-redundant_v2.meme	MA1774.2	MYB60	YCAACYACYT	3.41e-59	2.31e-56	4.14e-53	677	1000	1000	2000	12.7	194	19.4	41	2.05
38	motif_db/JASPAR/JASPAR2024_CORE_plants_non-redundant_v2.meme	MA1762.2	MYB10	YCACCWAMCW	4.53e-58	2.45e-55	4.38e-52	540	1000	1000	2000	6.04	229	22.9	72	3.6
39	motif_db/JASPAR/JASPAR2024_CORE_plants_non-redundant_v2.meme	MA1777.2	MYB74	YYYACCTAMCW	1.62e-57	7.98e-55	1.43e-51	493	1000	1000	2000	3.39	248	24.8	91	4.55
40	motif_db/ARABD/ArabidopsisDAPv1.meme	MYB_tnt.MYB74_colamp_a_m1	MYB74	DDWGKTAGGTRRRN	1.92e-56	9.29e-54	1.66e-50	484	1000	1000	2000	3.72	236	23.6	82	4.1
41	motif_db/ARABD/ArabidopsisDAPv1.meme	C2H2_tnt.AT3G49930_col_a_m1	AT3G49930	GAAATCW	1.41e-56	1.51e-53	2.69e-50	1067	1000	1000	2000	5.86	304	30.4	153	7.65
42	motif_db/JASPAR/JASPAR2024_CORE_plants_non-redundant_v2.meme	MA1770.2	MYB40	YTYACCWAMY	6.29e-56	3.6e-53	6.44e-50	572	1000	1000	2000	1.02	354	35.4	216	10.8
43	motif_db/ARABD/ArabidopsisDAPv1.meme	MYB_tnt.MYB60_col_m1	MYB60	HHWYYYCAACYACYTHHNH	3.72e-55	2.31e-52	4.13e-49	621	1000	1000	2000	10.6	194	19.4	48	2.4
44	motif_db/JASPAR/JASPAR2024_CORE_plants_non-redundant_v2.meme	MA1781.2	MYB94	CCAACYACYW	4.41e-55	2.78e-52	4.97e-49	630	1000	1000	2000	8.54	200	20	53	2.65
45	motif_db/ARABD/ArabidopsisDAPv1.meme	MYB_tnt.MYB99_colamp_a_m1	MYB99	YYYACCTAMYY	1.04e-54	7.01e-52	1.26e-48	672	1000	1000	2000	1.21	372	37.2	244	12.2
46	motif_db/ARABD/ArabidopsisDAPv1.meme	MYBrelated_tnt.AT1G18960_col_a_m1	AT1G18960	NADHWNHWWCAMCAACAHNWNH	1.28e-54	8.52e-52	1.52e-48	667	1000	1000	2000	6.09	249	24.9	99	4.95
47	motif_db/ARABD/ArabidopsisDAPv1.meme	MYB_tnt.MYB94_col_b_m1	MYB94	DDDDWRGTRGTTGGRRDDD	1.49e-52	8.38e-50	1.5e-46	563	1000	1000	2000	11.5	183	18.3	44	2.2
48	motif_db/ARABD/ArabidopsisPBM_20140210.meme	MYB55_2	MYB55_2	GGTGGKTG	4.9e-52	4.79e-49	8.57e-46	977	1000	1000	2000	6.15	257	25.7	114	5.7
49	motif_db/ARABD/ArabidopsisDAPv1.meme	MYB_tnt.MYB93_col_a_m1	MYB93	DDKDDDDDRKTWGGTGRAMHW	5.18e-51	4.24e-48	7.58e-45	818	1000	1000	2000	2.58	320	32	190	9.5
50	motif_db/ARABD/ArabidopsisPBM_20140210.meme	MYB55	MYB55	ACCTACCG	7.76e-51	4.45e-48	7.97e-45	574	1000	1000	2000	1.65	288	28.8	152	7.6
51	motif_db/ARABD/ArabidopsisDAPv1.meme	MYB_tnt.MYB51_col_a_m1	MYB51	HWHHHHHHNHYYYACCWACYW	1.06e-50	6.56e-48	1.17e-44	621	1000	1000	2000	6.17	222	22.2	82	4.1
52	motif_db/ARABD/ArabidopsisPBM_20140210.meme	MYB111	MYB111	GKTAGGTR	3.07e-50	1.68e-47	3.01e-44	549	1000	1000	2000	2.89	226	22.6	87	4.35
53	motif_db/JASPAR/JASPAR2024_CORE_plants_non-redundant_v2.meme	MA1041.1	MYB55	ACCTACCG	6.36e-50	3.59e-47	6.43e-44	564	1000	1000	2000	1.45	304	30.4	174	8.7
54	motif_db/JASPAR/JASPAR2024_CORE_plants_non-redundant_v2.meme	MA1036.1	MYB111	GKTAGGTR	1.95e-49	1.06e-46	1.9e-43	545	1000	1000	2000	2.91	225	22.5	88	4.4
55	motif_db/ARABD/ArabidopsisDAPv1.meme	MYB_tnt.MYB43_col_a_m1	MYB43	AWGKTWGGTRARV	3.28e-49	1.54e-46	2.75e-43	468	1000	1000	2000	2.2	258	25.8	123	6.15
56	motif_db/ARABD/ArabidopsisPBM_20140210.meme	MYB46_2	MYB46_2	YAACCACC	1.1e-48	1.33e-45	2.39e-42	1207	1000	1000	2000	4.82	218	21.8	83	4.15
57	motif_db/ARABD/ArabidopsisDAPv1.meme	MYB_tnt.MYB39_colamp_a_m1	MYB39	DTDDDDDDWARKTAGGTRRRN	2.93e-48	2.08e-45	3.72e-42	709	1000	1000	2000	1.45	344	34.4	231	11.55
58	motif_db/ARABD/ArabidopsisPBM_20140210.meme	SPL7	SPL7	CGTACGVC	6.56e-48	3.33e-45	5.97e-42	508	1000	1000	2000	2.5	198	19.8	66	3.3
59	motif_db/ARABD/ArabidopsisDAPv1.meme	MYB_tnt.MYB30_colamp_a_m1	MYB30	HAMYYMCCAACYAMY	2.53e-47	1.78e-44	3.18e-41	701	1000	1000	2000	9.34	191	19.1	61	3.05
60	motif_db/ARABD/ArabidopsisDAPv1.meme	MYB_tnt.MYB93_colamp_a_m1	MYB93	NNWDBYYCACCWAMC	6.81e-47	5.12e-44	9.17e-41	753	1000	1000	2000	1.04	414	41.4	336	16.8
61	motif_db/JASPAR/JASPAR2024_CORE_plants_non-redundant_v2.meme	MA1040.1	MYB46	GKTAGGTR	2.06e-46	1.12e-43	2e-40	543	1000	1000	2000	2.14	246	24.6	118	5.9
62	motif_db/JASPAR/JASPAR2024_CORE_plants_non-redundant_v2.meme	MA1322.3	SPL9	TCCGTAC	5.6e-46	2.38e-43	4.26e-40	425	1000	1000	2000	1.36	243	24.3	116	5.8
63	motif_db/ARABD/ArabidopsisPBM_20140210.meme	MYB46	MYB46	GKTAGGTR	4.51e-46	2.46e-43	4.4e-40	545	1000	1000	2000	2.11	246	24.6	119	5.95
64	motif_db/ARABD/ArabidopsisDAPv1.meme	MYB_tnt.MYB92_100ng20cy_b_m1	MYB92	GTTAGGTRDD	3.97e-46	2.94e-43	5.27e-40	740	1000	1000	2000	1.15	390	39	304	15.2
65	motif_db/ARABD/ArabidopsisDAPv1.meme	C2H2_tnt.At5g22890_col_a_m1	At5g22890	CAGATAAMACCTVMMHHW	1.17e-45	4.82e-43	8.63e-40	411	1000	1000	2000	1.08	267	26.7	144	7.2
66	motif_db/JASPAR/JASPAR2024_CORE_plants_non-redundant_v2.meme	MA2025.2	MYB93	TACCAAAC	1.25e-45	9.01e-43	1.61e-39	718	1000	1000	2000	1.19	376	37.6	286	14.3
67	motif_db/ARABD/ArabidopsisDAPv1.meme	bHLH_tnt.bHLH28_col_a_m1	bHLH28	WWYTGTACGGAH	3.64e-45	1.15e-42	2.06e-39	316	1000	1000	2000	1.03	221	22.1	95	4.75
68	motif_db/ARABD/ArabidopsisDAPv1.meme	C2H2_tnt.AT5G22990_col_a_m1	AT5G22990	WCGWYWTCGWYNTCD	7.69e-45	4.29e-42	7.67e-39	557	1000	1000	2000	2.02	269	26.9	149	7.45
69	motif_db/JASPAR/JASPAR2024_CORE_plants_non-redundant_v2.meme	MA1058.2	SPL4	GTACG	4.13e-44	2.34e-41	4.18e-38	566	1000	1000	2000	1.17	277	27.7	161	8.05
70	motif_db/ARABD/ArabidopsisDAPv1.meme	C2C2gata_tnt.GATA1_col_a_m1	GATA1	RTGRTGRTGRTGRTG	7.58e-44	4.32e-41	7.73e-38	570	1000	1000	2000	1.11	328	32.8	227	11.35
71	motif_db/ARABD/ArabidopsisDAPv1.meme	SBP_tnt.SPL1_col_a_m1	SPL1	WWWTGTACGGA	2.89e-43	1.1e-40	1.98e-37	382	1000	1000	2000	1.97	216	21.6	95	4.75
72	motif_db/JASPAR/JASPAR2024_CORE_plants_non-redundant_v2.meme	MA1768.2	MYB30	CCAACYACCAMC	4.02e-43	3e-40	5.37e-37	747	1000	1000	2000	4.64	227	22.7	107	5.35
73	motif_db/JASPAR/JASPAR2024_CORE_plants_non-redundant_v2.meme	MA1038.2	MYB3	GGTAGGTA	1.71e-42	7.66e-40	1.37e-36	448	1000	1000	2000	1.39	253	25.3	138	6.9
74	motif_db/JASPAR/JASPAR2024_CORE_plants_non-redundant_v2.meme	MA1822.2	Zm00001d018571	GTACGTAC	4.66e-42	1.38e-39	2.48e-36	297	1000	1000	2000	1.04	205	20.5	87	4.35
75	motif_db/ARABD/ArabidopsisDAPv1.meme	SBP_tnt.SPL5_colamp_a_m1	SPL5	DTGTACGGAH	1.01e-41	4.3e-39	7.7e-36	424	1000	1000	2000	1.03	266	26.6	156	7.8
76	motif_db/JASPAR/JASPAR2024_CORE_plants_non-redundant_v2.meme	MA2030.2	MYB96	MCCAACTACCA	3.31e-41	1.84e-38	3.29e-35	555	1000	1000	2000	1.98	257	25.7	147	7.35
77	motif_db/ARABD/ArabidopsisDAPv1.meme	SBP_tnt.SPL13_col_a_m1	SPL13	WTTGTACGGAH	1.36e-40	5.97e-38	1.07e-34	440	1000	1000	2000	1.78	231	23.1	119	5.95
78	motif_db/ARABD/ArabidopsisDAPv1.meme	MYB_tnt.MYB96_colamp_a_m1	MYB96	HHHAHYYMCCAACYACCWHHW	4.51e-40	3.51e-37	6.28e-34	778	1000	1000	2000	3	275	27.5	173	8.65
79	motif_db/ARABD/ArabidopsisDAPv1.meme	NAC_tnt.ANAC103_colamp_a_m1	ANAC103	TTGNWYHNCAAGTTWY	7.94e-38	2.24e-35	4.01e-32	282	1000	1000	2000	112	92	9.2	6	0.3
80	motif_db/JASPAR/JASPAR2024_CORE_plants_non-redundant_v2.meme	MA1321.2	SPL13A	TGTACGGA	6.08e-38	2.71e-35	4.84e-32	445	1000	1000	2000	2.08	210	21	104	5.2
81	motif_db/ARABD/ArabidopsisDAPv1.meme	SBP_tnt.SPL1_colamp_a_m1	SPL1	DTCCGTACAW	6e-37	2.84e-34	5.09e-31	474	1000	1000	2000	1.62	237	23.7	138	6.9
82	motif_db/ARABD/ArabidopsisDAPv1.meme	MYB_tnt.MYB96_col_b_m1	MYB96	DDDDKTDGKTGGTRGTTR	5.01e-37	3.5e-34	6.26e-31	699	1000	1000	2000	1.07	373	37.3	322	16.1
83	motif_db/JASPAR/JASPAR2024_CORE_plants_non-redundant_v2.meme	MA0577.4	SPL3	TGTACGGA	1.49e-36	4.94e-34	8.85e-31	331	1000	1000	2000	1.14	207	20.7	105	5.25
84	motif_db/ARABD/ArabidopsisDAPv1.meme	SBP_tnt.SPL14_col_a_m1	SPL14	TCCGTACAWWW	1.44e-35	4.52e-33	8.1e-30	313	1000	1000	2000	1.03	206	20.6	107	5.35
85	motif_db/JASPAR/JASPAR2024_CORE_plants_non-redundant_v2.meme	MA1381.2	AT3G46070	TCACTCT	5.62e-36	5.25e-33	9.4e-30	934	1000	1000	2000	3.41	257	25.7	166	8.3
86	motif_db/JASPAR/JASPAR2024_CORE_plants_non-redundant_v2.meme	MA0586.3	SPL14	TCCGTAC	4.39e-35	1.34e-32	2.39e-29	304	1000	1000	2000	1.02	201	20.1	103	5.15
87	motif_db/JASPAR/JASPAR2024_CORE_plants_non-redundant_v2.meme	MA2354.1	PK06182.1	TACCTACC	2.96e-34	9.26e-32	1.66e-28	313	1000	1000	2000	1.02	204	20.4	109	5.45
88	motif_db/ARABD/ArabidopsisDAPv1.meme	MYB_tnt.MYB30_col_a_m1	MYB30	BYHCCAACYACCAMC	2.53e-34	1.76e-31	3.16e-28	696	1000	1000	2000	4.76	197	19.7	101	5.05
89	motif_db/JASPAR/JASPAR2024_CORE_plants_non-redundant_v2.meme	MA1056.2	SPL11	CGTACGGA	8.99e-34	3.16e-31	5.65e-28	351	1000	1000	2000	1.22	207	20.7	114	5.7
90	motif_db/JASPAR/JASPAR2024_CORE_plants_non-redundant_v2.meme	MA1055.3	SPL1	TGTACGGA	1.06e-33	3.84e-31	6.87e-28	361	1000	1000	2000	1.13	218	21.8	127	6.35
91	motif_db/ARABD/ArabidopsisDAPv1.meme	MYB_tnt.MYB4_col200_a_m1	MYB4	HWWDWRKTWGGTRRR	6.21e-34	5.18e-31	9.27e-28	834	1000	1000	2000	1.17	401	40.1	382	19.1
92	motif_db/JASPAR/JASPAR2024_CORE_plants_non-redundant_v2.meme	MA1799.2	SPL10	GTACGR	5.97e-32	3.23e-29	5.79e-26	542	1000	1000	2000	1.56	259	25.9	185	9.25
93	motif_db/ARABD/ArabidopsisDAPv1.meme	SBP_tnt.SPL9_colamp_a_m1	SPL9	WDTTGTACGGA	7.23e-31	2.7e-28	4.82e-25	373	1000	1000	2000	1.17	216	21.6	135	6.75
94	motif_db/ARABD/ArabidopsisPBM_20140210.meme	SPL1	SPL1	CCGTACGG	1.83e-30	4.79e-28	8.57e-25	261	1000	1000	2000	1.03	173	17.3	87	4.35
95	motif_db/ARABD/ArabidopsisPBM_20140210.meme	SPL1_2	SPL1_2	CGTACGGA	2.16e-30	5.68e-28	1.02e-24	263	1000	1000	2000	1.06	170	17	84	4.2
96	motif_db/JASPAR/JASPAR2024_CORE_plants_non-redundant_v2.meme	MA2362.1	TEIL	AGRTWCAT	3.46e-30	2.75e-27	4.91e-24	794	1000	1000	2000	2.47	226	22.6	150	7.5
97	motif_db/ARABD/ArabidopsisDAPv1.meme	MYB_tnt.ATY13_colamp_a_m1	ATY13	CAMCYMCCAACYACY	9.87e-30	7.24e-27	1.3e-23	734	1000	1000	2000	1.35	336	33.6	305	15.25
98	motif_db/ARABD/ArabidopsisDAPv1.meme	MYB_tnt.MYB107_colamp_a_m1	MYB107	WDGYTCACCWAMCW	4.8e-29	3.16e-26	5.67e-23	660	1000	1000	2000	1.03	342	34.2	318	15.9
99	motif_db/JASPAR/JASPAR2024_CORE_plants_non-redundant_v2.meme	MA1057.2	SPL12	GTACGG	1.1e-28	6.25e-26	1.12e-22	566	1000	1000	2000	1.2	273	27.3	219	10.95
100	motif_db/JASPAR/JASPAR2024_CORE_plants_non-redundant_v2.meme	MA1769.2	MYB39	YYCACCTAMYTT	2.54e-28	1.25e-25	2.24e-22	491	1000	1000	2000	1.03	271	27.1	218	10.9
101	motif_db/JASPAR/JASPAR2024_CORE_plants_non-redundant_v2.meme	MA2355.1	PK06791.1	GTACGG	2.8e-28	1.45e-25	2.6e-22	518	1000	1000	2000	1.08	273	27.3	221	11.05
102	motif_db/ARABD/ArabidopsisDAPv1.meme	C2H2_tnt.AT2G15740_col_a_m1	AT2G15740	RWCGAYGACGW	1.97e-27	1.31e-24	2.35e-21	666	1000	1000	2000	1.91	257	25.7	203	10.15
103	motif_db/ARABD/ArabidopsisDAPv1.meme	C2C2gata_tnt.ZIM_col_a_m1	ZIM	TCTBRRCCGTTSGAT	1.28e-26	2.64e-24	4.73e-21	206	1000	1000	2000	1.15	140	14	64	3.2
104	motif_db/JASPAR/JASPAR2024_CORE_plants_non-redundant_v2.meme	MA2358.1	PK22320.1	GTACGG	8.05e-27	3.74e-24	6.69e-21	464	1000	1000	2000	1.01	257	25.7	206	10.3
105	motif_db/ARABD/ArabidopsisDAPv1.meme	MYB_tnt.MYB49_colamp_a_m1	MYB49	WWARKTAGGTRARM	7.2e-27	4.15e-24	7.42e-21	576	1000	1000	2000	1.66	255	25.5	203	10.15
106	motif_db/JASPAR/JASPAR2024_CORE_plants_non-redundant_v2.meme	MA2361.1	PRUPE_ppa000682mg	GTACGG	3.86e-24	2.69e-21	4.81e-18	697	1000	1000	2000	1.12	302	30.2	286	14.3
107	motif_db/JASPAR/JASPAR2024_CORE_plants_non-redundant_v2.meme	MA0955.2	POPTR_0002s00440g	GTACGG	3.13e-23	1.95e-20	3.5e-17	625	1000	1000	2000	1.05	299	29.9	287	14.35
108	motif_db/ARABD/ArabidopsisDAPv1.meme	MYB_tnt.MYB107_col_a_m1	MYB107	DWRKTWGGTGARCHAHHD	4.63e-23	2.78e-20	4.97e-17	600	1000	1000	2000	1.54	262	26.2	233	11.65
109	motif_db/JASPAR/JASPAR2024_CORE_plants_non-redundant_v2.meme	MA1037.2	MYB24	GTTAGGY	3.13e-23	3.36e-20	6.02e-17	1075	1000	1000	2000	1.17	402	40.2	453	22.65
110	motif_db/ARABD/ArabidopsisDAPv1.meme	RWPRK_tnt.NLP7_col_a_m1	NLP7	WWWTGVCYYTTSRDD	4.48e-23	3.44e-20	6.16e-17	768	1000	1000	2000	1.03	369	36.9	399	19.95
111	motif_db/JASPAR/JASPAR2024_CORE_plants_non-redundant_v2.meme	MA1780.2	MYB92	ACCTAAC	2.84e-22	2.07e-19	3.71e-16	729	1000	1000	2000	1.03	349	34.9	372	18.6
112	motif_db/ARABD/ArabidopsisDAPv1.meme	MYB_tnt.MYB39_col_a_m1	MYB39	DAARKTAGGTGRRA	1.49e-21	6.73e-19	1.21e-15	451	1000	1000	2000	1.05	238	23.8	207	10.35
113	motif_db/ARABD/ArabidopsisPBM_20140210.meme	TOE1	TOE1	CCTCGTAC	7.93e-21	3.01e-18	5.38e-15	379	1000	1000	2000	1.04	205	20.5	165	8.25
114	motif_db/ARABD/ArabidopsisDAPv1.meme	MYB_tnt.ATY13_col_a_m1	ATY13	YAMCTMCCAACHAMH	2.89e-20	1.83e-17	3.27e-14	631	1000	1000	2000	1.05	309	30.9	322	16.1
115	motif_db/JASPAR/JASPAR2024_CORE_plants_non-redundant_v2.meme	MA2371.1	MYB31	YAMCTMCCAACHAMH	2.89e-20	1.83e-17	3.27e-14	631	1000	1000	2000	1.05	309	30.9	322	16.1
116	motif_db/JASPAR/JASPAR2024_CORE_plants_non-redundant_v2.meme	MA1738.1	ATMYB31	YAMCTMCCAACHAMH	2.89e-20	1.83e-17	3.27e-14	631	1000	1000	2000	1.05	309	30.9	322	16.1
117	motif_db/JASPAR/JASPAR2024_CORE_plants_non-redundant_v2.meme	MA1736.2	AT5G04390	TCACT	5.55e-20	7.12e-17	1.27e-13	1282	1000	1000	2000	1.24	450	45	563	28.15
118	motif_db/JASPAR/JASPAR2024_CORE_plants_non-redundant_v2.meme	MA1796.1	RAP2-7	TACGAGGW	2.1e-18	2.14e-15	3.83e-12	1017	1000	1000	2000	1.45	375	37.5	445	22.25
119	motif_db/ARABD/ArabidopsisDAPv1.meme	C2H2_tnt.STZ_colamp_a_m1	STZ	WSTTCACT	8.02e-18	7.72e-15	1.38e-11	962	1000	1000	2000	1.36	322	32.2	361	18.05
120	motif_db/JASPAR/JASPAR2024_CORE_plants_non-redundant_v2.meme	MA1828.2	Zm00001d038683	GTGGTCCA	4.41e-17	3.12e-14	5.59e-11	708	1000	1000	2000	1.98	253	25.3	257	12.85
121	motif_db/JASPAR/JASPAR2024_CORE_plants_non-redundant_v2.meme	MA1795.2	RAP2-4	CRCCGACC	7.47e-17	6.34e-14	1.13e-10	848	1000	1000	2000	1.01	380	38	467	23.35
122	motif_db/ARABD/ArabidopsisDAPv1.meme	C2C2gata_tnt.GATA20_col_a_m1	GATA20	ATCSGATC	1.17e-16	6.57e-14	1.18e-10	560	1000	1000	2000	1.04	271	27.1	288	14.4
123	motif_db/JASPAR/JASPAR2024_CORE_plants_non-redundant_v2.meme	MA1324.1	GATA20	ATCSGATC	1.17e-16	6.57e-14	1.18e-10	560	1000	1000	2000	1.04	271	27.1	288	14.4
124	motif_db/ARABD/ArabidopsisDAPv1.meme	ARID_tnt.AT1G20910_col_a_m1	AT1G20910	HAAWTYAATTT	6.81e-17	6.71e-14	1.2e-10	985	1000	1000	2000	1.01	430	43	555	27.75
125	motif_db/ARABD/ArabidopsisDAPv1.meme	SBP_tnt.SPL9_col_a_m1	SPL9	HWTGTACKKWH	4.74e-16	2.5e-13	4.48e-10	528	1000	1000	2000	1.02	256	25.6	269	13.45
126	motif_db/ARABD/ArabidopsisDAPv1.meme	MADS_tnt.AGL42_col_a_m1	AGL42	CATCATY	3e-15	3.46e-12	6.19e-09	1153	1000	1000	2000	1.81	425	42.5	562	28.1
127	motif_db/ARABD/ArabidopsisDAPv1.meme	ABI3VP1_tnt.AT5G60130_col_a_m1	AT5G60130	AAGCAAAAHHWAAGSAAAA	6.43e-15	3.67e-12	6.58e-09	571	1000	1000	2000	1.14	267	26.7	295	14.75
128	motif_db/JASPAR/JASPAR2024_CORE_plants_non-redundant_v2.meme	MA2086.1	PK23964.1	KCCACGT	2.59e-14	1.37e-11	2.45e-08	528	1000	1000	2000	11.8	31	3.1	1	0.05
129	motif_db/JASPAR/JASPAR2024_CORE_plants_non-redundant_v2.meme	MA2357.1	PK21687.1	WAAACCC	1.6e-14	1.78e-11	3.19e-08	1110	1000	1000	2000	2.52	260	26	287	14.35
130	motif_db/JASPAR/JASPAR2024_CORE_plants_non-redundant_v2.meme	MA2400.1	LjTCP20	GGGACCAY	4.1e-14	2.59e-11	4.64e-08	633	1000	1000	2000	1.03	290	29	339	16.95
131	motif_db/JASPAR/JASPAR2024_CORE_plants_non-redundant_v2.meme	MA1778.2	MYB80	TYYACCTAMYTW	7.79e-14	4.4e-11	7.87e-08	565	1000	1000	2000	1.03	264	26.4	299	14.95
132	motif_db/JASPAR/JASPAR2024_CORE_plants_non-redundant_v2.meme	MA2372.1	AZF1	WCACTVWCW	6.84e-14	5.98e-11	1.07e-07	874	1000	1000	2000	1.19	341	34.1	427	21.35
133	motif_db/JASPAR/JASPAR2024_CORE_plants_non-redundant_v2.meme	MA0574.1	MYB15	CRACGGTAGGTGG	1.28e-12	1.29e-10	2.32e-07	101	1000	1000	2000	1.08	68	6.8	33	1.65
134	motif_db/JASPAR/JASPAR2024_CORE_plants_non-redundant_v2.meme	MA2389.1	GBF1	ACGTGKM	2.27e-13	1.45e-10	2.6e-07	638	1000	1000	2000	9.93	29	2.9	1	0.05
135	motif_db/ARABD/ArabidopsisPBM_20140210.meme	ANAC46	ANAC46	ACACGCMA	2.18e-13	1.82e-10	3.26e-07	836	1000	1000	2000	1.01	364	36.4	472	23.6
136	motif_db/JASPAR/JASPAR2024_CORE_plants_non-redundant_v2.meme	MA0936.1	NAC046	ACACGCMA	1.73e-12	1.43e-09	2.57e-06	828	1000	1000	2000	1.01	357	35.7	469	23.45
137	motif_db/ARABD/ArabidopsisDAPv1.meme	C2H2_tnt.AZF1_colamp_a_m1	AZF1	DKWGWBAGTGW	3.6e-12	3e-09	5.38e-06	835	1000	1000	2000	1.19	323	32.3	413	20.65
138	motif_db/ARABD/ArabidopsisPBM_20140210.meme	MYB52_2	MYB52_2	GTTAGTTG	6.32e-11	3.64e-08	6.51e-05	576	1000	1000	2000	1.01	259	25.9	317	15.85
139	motif_db/JASPAR/JASPAR2024_CORE_plants_non-redundant_v2.meme	MA1351.3	GBF3	ACGTGGCA	1.99e-10	7.83e-08	0.00014	394	1000	1000	2000	7.22	45	4.5	17	0.85
140	motif_db/ARABD/ArabidopsisDAPv1.meme	MYB_tnt.MYB113_col_a_m1	MYB113	DAKTYMGTTAT	4.15e-10	1.89e-07	0.000339	456	1000	1000	2000	17.1	32	3.2	7	0.35
141	motif_db/JASPAR/JASPAR2024_CORE_plants_non-redundant_v2.meme	MA2375.1	BMY2	SRCACGTGTGR	2.38e-09	2.45e-07	0.000438	103	1000	1000	2000	5.75	44	4.4	19	0.95
142	motif_db/JASPAR/JASPAR2024_CORE_plants_non-redundant_v2.meme	MA0931.2	ABI5	GMCACGTG	1.04e-09	3.05e-07	0.000546	292	1000	1000	2000	28.6	31	3.1	7	0.35
143	motif_db/ARABD/ArabidopsisPBM_20140210.meme	TOE1_2	TOE1_2	AACCTACG	6.73e-10	3.54e-07	0.000633	526	1000	1000	2000	1.01	236	23.6	289	14.45
144	motif_db/ARABD/ArabidopsisDAPv1.meme	MYB_tnt.MYB49_col_a_m1	MYB49	TWKYTYACCTAMYTW	9.88e-10	4.88e-07	0.000874	494	1000	1000	2000	1.06	221	22.1	266	13.3
145	motif_db/JASPAR/JASPAR2024_CORE_plants_non-redundant_v2.meme	MA2452.1	SPL8A	ATAGTACTC	3.05e-09	5.76e-07	0.00103	189	1000	1000	2000	1.72	75	7.5	54	2.7
146	motif_db/JASPAR/JASPAR2024_CORE_plants_non-redundant_v2.meme	MA1802.2	TRP5	WAAACCY	5.05e-10	7e-07	0.00125	1385	1000	1000	2000	1.83	279	27.9	360	18
147	motif_db/JASPAR/JASPAR2024_CORE_plants_non-redundant_v2.meme	MA2087.1	PK24205.1	CACGTGKC	2.61e-09	7.79e-07	0.00139	298	1000	1000	2000	27.6	30	3	7	0.35
148	motif_db/JASPAR/JASPAR2024_CORE_plants_non-redundant_v2.meme	MA2453.1	SPL8B	ATAGTACTC	7e-09	1.15e-06	0.00206	164	1000	1000	2000	1.45	76	7.6	57	2.85
149	motif_db/JASPAR/JASPAR2024_CORE_plants_non-redundant_v2.meme	MA1338.3	DPBF3	TGMCACGTGTC	1.05e-08	1.4e-06	0.00251	133	1000	1000	2000	43.2	19	1.9	1	0.05
150	motif_db/ARABD/ArabidopsisPBM_20140210.meme	TOE2	TOE2	CCTCGTAC	7.21e-09	1.93e-06	0.00345	267	1000	1000	2000	1.03	129	12.9	130	6.5
151	motif_db/JASPAR/JASPAR2024_CORE_plants_non-redundant_v2.meme	MA0930.3	ABF3	ACGTGTC	5.2e-09	2.3e-06	0.00411	442	1000	1000	2000	8.59	44	4.4	20	1
152	motif_db/ARABD/ArabidopsisDAPv1.meme	BES1_tnt.BAM8_col_a_m1	BAM8	YCACACGTGYSAANT	3.32e-08	3.29e-06	0.00588	99	1000	1000	2000	1.19	57	5.7	37	1.85
153	motif_db/JASPAR/JASPAR2024_CORE_plants_non-redundant_v2.meme	MA2404.1	OsTRBF3	WRMCCTA	1.08e-08	7.77e-06	0.0139	717	1000	1000	2000	3.92	57	5.7	35	1.75
154	motif_db/JASPAR/JASPAR2024_CORE_plants_non-redundant_v2.meme	MA1030.2	P0510F09.23	WRMCCTA	1.08e-08	7.79e-06	0.0139	719	1000	1000	2000	3.9	57	5.7	35	1.75
155	motif_db/JASPAR/JASPAR2024_CORE_plants_non-redundant_v2.meme	MA1006.2	ERF6	TGCCGGC	4.78e-08	8.07e-06	0.0145	169	1000	1000	2000	26.5	37	3.7	16	0.8
156	motif_db/ARABD/ArabidopsisDAPv1.meme	C2C2dof_tnt.At4g38000_col_a_m1	At4g38000	HTTTTTWTTTTTTTTTTTTWWCTTTTTH	1.46e-08	8.99e-06	0.0161	616	1000	1000	2000	62.8	53	5.3	31	1.55
157	motif_db/ARABD/ArabidopsisDAPv1.meme	NAC_tnt.ATAF1_colamp_a_d1	ATAF1	ACGTR	2.07e-08	1.19e-05	0.0214	576	1000	1000	2000	4.55	25	2.5	5	0.25
158	motif_db/ARABD/ArabidopsisDAPv1.meme	BBRBPC_tnt.BPC1_colamp_a_m1	BPC1	CTCTYTCTCTCTCTC	1.07e-07	1.19e-05	0.0214	112	1000	1000	2000	2.56	50	5	31	1.55
159	motif_db/ARABD/ArabidopsisDAPv1.meme	bZIP_tnt.ABI5_colamp_v3b_m1	ABI5	DDTGRWSACGTGGCA	1.81e-07	1.2e-05	0.0214	66	1000	1000	2000	21.2	24	2.4	6	0.3
160	motif_db/JASPAR/JASPAR2024_CORE_plants_non-redundant_v2.meme	MA1672.2	GBF2	SACGTGGCA	3.4e-08	1.31e-05	0.0235	386	1000	1000	2000	12.5	32	3.2	11	0.55
161	motif_db/ARABD/ArabidopsisDAPv1.meme	bZIP_tnt.GBF3_colamp_m1	GBF3	DNWKNHSACGTGGCA	5.28e-08	1.34e-05	0.024	254	1000	1000	2000	31.4	24	2.4	5	0.25
162	motif_db/ARABD/ArabidopsisDAPv1.meme	bZIP_tnt.AREB3_col_v31_m1	AREB3	DDWGGWSACGTGGCA	1.97e-07	1.36e-05	0.0243	69	1000	1000	2000	102	14	1.4	0	0
163	motif_db/JASPAR/JASPAR2024_CORE_plants_non-redundant_v2.meme	MA1349.2	BZIP16	HSACGTGGCA	1.34e-07	1.39e-05	0.0249	104	1000	1000	2000	23.6	23	2.3	5	0.25
164	motif_db/ARABD/ArabidopsisDAPv1.meme	C2H2_tnt.AT3G46070_col_a_m1	AT3G46070	HYHHYHTCACTCTHH	2.35e-08	1.51e-05	0.027	642	1000	1000	2000	1.03	272	27.2	367	18.35
165	motif_db/JASPAR/JASPAR2024_CORE_plants_non-redundant_v2.meme	MA1316.2	WRKY71	AAAAGTCAAC	6.5e-08	1.6e-05	0.0287	247	1000	1000	2000	98.8	15	1.5	0	0
166	motif_db/JASPAR/JASPAR2024_CORE_plants_non-redundant_v2.meme	MA0551.2	HY5	TGMCACGTGKCA	1.97e-07	1.79e-05	0.032	91	1000	1000	2000	58.1	14	1.4	0	0

## Sheet: Table S6
Table S6 Results of motif enrichment analysis for peaks in the WF group.
rank	motif_DB	motif_ID	motif_alt_ID	consensus	p.value	adj_p.value	E.value	tests	FASTA_max	pos	neg	PWM_min	TP	X.TP	FP	X.FP
1	motif_db/ARABD/ArabidopsisDAPv1.meme	MYB_tnt.MYB67_col_a_m1	MYB67	DNDDNDNDDDYGKTWGGTRGR	1.21e-84	6.07e-82	1.09e-78	502	830	830	1660	9.19	248	29.88	44	2.65
2	motif_db/ARABD/ArabidopsisDAPv1.meme	MYB_tnt.MYB58_colamp_a_m1	MYB58	DDDNDDDDGGTTGGTGRRNND	3.93e-81	2.07e-78	3.7e-75	526	830	830	1660	5.16	272	32.77	69	4.16
3	motif_db/ARABD/ArabidopsisDAPv1.meme	MYB_tnt.MYB13_colamp_a_m1	MYB13	YYCACCWACCMHHNHHHH	8.47e-81	4.02e-78	7.19e-75	474	830	830	1660	3.23	277	33.37	74	4.46
4	motif_db/ARABD/ArabidopsisDAPv1.meme	MYB_tnt.MYB61_col_a_m1	MYB61	YYYAMCHACCAHHHH	4.27e-73	2.66e-70	4.76e-67	623	830	830	1660	39.6	166	20	8	0.48
5	motif_db/ARABD/ArabidopsisDAPv1.meme	MYB_tnt.MYB13_col_a_m1	MYB13	DNDDKGGTWGGTGRR	1.44e-72	7.46e-70	1.33e-66	518	830	830	1660	2.98	288	34.7	101	6.08
6	motif_db/ARABD/ArabidopsisDAPv1.meme	MYB_tnt.MYB83_colamp_a_m1	MYB83	DDDDRHGGTTGGTGR	3.24e-71	2.22e-68	3.97e-65	684	830	830	1660	72.6	150	18.07	3	0.18
7	motif_db/JASPAR/JASPAR2024_CORE_plants_non-redundant_v2.meme	MA1779.2	MYB83	CACCAACM	2.31e-69	2.16e-66	3.86e-63	935	830	830	1660	25	161	19.4	9	0.54
8	motif_db/ARABD/ArabidopsisDAPv1.meme	MYB_tnt.MYB63_col_a_m1	MYB63	HNHHHNHYYCACCAACCMCHH	3.99e-68	1.89e-65	3.39e-62	474	830	830	1660	1.39	310	37.35	135	8.13
9	motif_db/JASPAR/JASPAR2024_CORE_plants_non-redundant_v2.meme	MA2024.2	MYB63	YCACCTACCAC	4.43e-66	2.26e-63	4.05e-60	510	830	830	1660	18	170	20.48	17	1.02
10	motif_db/ARABD/ArabidopsisDAPv1.meme	MYB_tnt.MYB10_col_a_m1	MYB10	DDDDDDGGTAGGTGRR	2.31e-63	1.05e-60	1.88e-57	454	830	830	1660	1.58	278	33.49	112	6.75
11	motif_db/JASPAR/JASPAR2024_CORE_plants_non-redundant_v2.meme	MA2041.2	MYB13	YCACCAACCA	2.3e-63	1.58e-60	2.83e-57	689	830	830	1660	31.9	161	19.4	15	0.9
12	motif_db/ARABD/ArabidopsisDAPv1.meme	MYB_tnt.MYB61_colamp_a_m1	MYB61	NYYYACCWACCWH	9.88e-62	5.84e-59	1.04e-55	591	830	830	1660	18.7	163	19.64	18	1.08
13	motif_db/JASPAR/JASPAR2024_CORE_plants_non-redundant_v2.meme	MA1039.1	MYB4	GGTWGGTR	2.17e-61	1.61e-58	2.89e-55	742	830	830	1660	12.7	164	19.76	19	1.14
14	motif_db/JASPAR/JASPAR2024_CORE_plants_non-redundant_v2.meme	MA2042.2	MYB58	CCACCAACC	3.89e-61	2.85e-58	5.1e-55	733	830	830	1660	19	170	20.48	23	1.39
15	motif_db/ARABD/ArabidopsisDAPv1.meme	MYB_tnt.MYB40_col_a_m1	MYB40	YTYACCWAMYWWH	9.36e-61	4.27e-58	7.64e-55	456	830	830	1660	1.57	283	34.1	124	7.47
16	motif_db/ARABD/ArabidopsisPBM_20140210.meme	MYB111_2	MYB111_2	GGTWGGTG	9.57e-61	5.06e-58	9.06e-55	529	830	830	1660	19.9	161	19.4	18	1.08
17	motif_db/JASPAR/JASPAR2024_CORE_plants_non-redundant_v2.meme	MA1775.2	MYB61	YACCWACC	1.35e-59	9.13e-57	1.63e-53	674	830	830	1660	15.8	162	19.52	20	1.2
18	motif_db/ARABD/ArabidopsisDAPv1.meme	MYB_tnt.MYB83_col_a_m1	MYB83	GNKGTTGGTGR	1.7e-59	1.43e-56	2.56e-53	841	830	830	1660	32	155	18.67	16	0.96
19	motif_db/ARABD/ArabidopsisDAPv1.meme	MYB_tnt.MYB99_col_a_m1	MYB99	NYYCACCTAMYHH	3.96e-59	2.34e-56	4.19e-53	591	830	830	1660	2.05	301	36.27	149	8.98
20	motif_db/ARABD/ArabidopsisDAPv1.meme	MYB_tnt.MYB10_colamp_a_m1	MYB10	HYYCACCWAMCWHH	1.35e-58	5.83e-56	1.04e-52	433	830	830	1660	1.03	292	35.18	140	8.43
21	motif_db/JASPAR/JASPAR2024_CORE_plants_non-redundant_v2.meme	MA2007.2	MYB107	CACCAAAC	1.21e-58	8.78e-56	1.57e-52	725	830	830	1660	2.72	286	34.46	133	8.01
22	motif_db/JASPAR/JASPAR2024_CORE_plants_non-redundant_v2.meme	MA2083.1	PK21166.1	YACCTACY	9.41e-57	7.04e-54	1.26e-50	748	830	830	1660	9.8	164	19.76	25	1.51
23	motif_db/ARABD/ArabidopsisDAPv1.meme	MYB_tnt.MYB58_col_a_m1	MYB58	DDDGGTTGGTGRANN	1.4e-56	7.58e-54	1.36e-50	543	830	830	1660	24.9	159	19.16	22	1.33
24	motif_db/ARABD/ArabidopsisDAPv1.meme	MYB_tnt.MYB17_colamp_a_m1	MYB17	DDDDWGGTAGGTGRR	1.38e-55	6.34e-53	1.14e-49	459	830	830	1660	11.4	166	20	28	1.69
25	motif_db/ARABD/ArabidopsisDAPv1.meme	MYB_tnt.ATY19_col_a_m1	ATY19	YHHHAHHWHHYYCACCAACCH	5.94e-55	4.31e-52	7.71e-49	725	830	830	1660	2.5	308	37.11	170	10.24
26	motif_db/JASPAR/JASPAR2024_CORE_plants_non-redundant_v2.meme	MA1766.2	MYB17	YYCACCTACCW	2.51e-54	1.16e-51	2.07e-48	461	830	830	1660	10	169	20.36	32	1.93
27	motif_db/JASPAR/JASPAR2024_CORE_plants_non-redundant_v2.meme	MA1770.2	MYB40	YTYACCWAMY	1.13e-53	5.25e-51	9.39e-48	466	830	830	1660	1.11	295	35.54	158	9.52
28	motif_db/ARABD/ArabidopsisDAPv1.meme	C2H2_tnt.AT4G26030_col_a_m1	AT4G26030	HHNHHNHYYCACCWACYHH	3.91e-53	2.54e-50	4.54e-47	650	830	830	1660	4.34	250	30.12	108	6.51
29	motif_db/JASPAR/JASPAR2024_CORE_plants_non-redundant_v2.meme	MA1060.2	SPL7	CGTACG	3.55e-52	1.55e-49	2.77e-46	436	830	830	1660	7.19	140	16.87	16	0.96
30	motif_db/ARABD/ArabidopsisDAPv1.meme	MYB_tnt.MYB92_colamp_a_m1	MYB92	HHNWWNNYYYACCWAMCHH	3.73e-52	2.06e-49	3.69e-46	553	830	830	1660	1.38	308	37.11	179	10.78
31	motif_db/JASPAR/JASPAR2024_CORE_plants_non-redundant_v2.meme	MA1696.2	ARF39	GGGGRACACGT	1.89e-51	1.28e-48	2.29e-45	678	830	830	1660	12.7	195	23.49	58	3.49
32	motif_db/JASPAR/JASPAR2024_CORE_plants_non-redundant_v2.meme	MA1774.2	MYB60	YCAACYACYT	6.37e-51	3.59e-48	6.43e-45	564	830	830	1660	12	167	20.12	36	2.17
33	motif_db/JASPAR/JASPAR2024_CORE_plants_non-redundant_v2.meme	MA1773.2	MYB51	YYYACCWACYW	2.7e-49	1.33e-46	2.39e-43	495	830	830	1660	12	166	20	38	2.29
34	motif_db/JASPAR/JASPAR2024_CORE_plants_non-redundant_v2.meme	MA1772.2	MYB43	YTYACCWAMCWT	3.65e-49	1.4e-46	2.51e-43	384	830	830	1660	2.14	227	27.35	94	5.66
35	motif_db/ARABD/ArabidopsisDAPv1.meme	MYB_tnt.MYB55_col_m1	MYB55	YYHCAMCHACCAYM	1.4e-47	8.49e-45	1.52e-41	605	830	830	1660	14.5	178	21.45	51	3.07
36	motif_db/ARABD/ArabidopsisDAPv1.meme	MYB_tnt.MYB93_col_a_m1	MYB93	DDKDDDDDRKTWGGTGRAMHW	1.83e-47	1.19e-44	2.13e-41	651	830	830	1660	1.34	343	41.33	243	14.64
37	motif_db/JASPAR/JASPAR2024_CORE_plants_non-redundant_v2.meme	MA1776.2	MYB67	YACCWAMC	2.22e-47	1.27e-44	2.28e-41	574	830	830	1660	8.96	181	21.81	54	3.25
38	motif_db/ARABD/ArabidopsisDAPv1.meme	MYB_tnt.MYB55_colamp_a_m1	MYB55	WGGTWGGTRRRNNDD	2.22e-47	1.32e-44	2.37e-41	597	830	830	1660	8.06	181	21.81	54	3.25
39	motif_db/ARABD/ArabidopsisDAPv1.meme	MYB_tnt.MYB94_col_b_m1	MYB94	DDDDWRGTRGTTGGRRDDD	1.46e-46	6.72e-44	1.2e-40	459	830	830	1660	12.7	152	18.31	32	1.93
40	motif_db/JASPAR/JASPAR2024_CORE_plants_non-redundant_v2.meme	MA1781.2	MYB94	CCAACYACYW	2.76e-46	1.44e-43	2.58e-40	522	830	830	1660	10.4	163	19.64	41	2.47
41	motif_db/ARABD/ArabidopsisDAPv1.meme	MYB_tnt.MYB60_col_m1	MYB60	HHWYYYCAACYACYTHHNH	4.41e-46	2.18e-43	3.9e-40	494	830	830	1660	10.4	165	19.88	43	2.59
42	motif_db/ARABD/ArabidopsisDAPv1.meme	MYB_tnt.MYB99_colamp_a_m1	MYB99	YYYACCTAMYY	1.74e-45	9.55e-43	1.71e-39	549	830	830	1660	1.29	304	36.63	197	11.87
43	motif_db/JASPAR/JASPAR2024_CORE_plants_non-redundant_v2.meme	MA1762.2	MYB10	YCACCWAMCW	4.71e-45	2.07e-42	3.7e-39	439	830	830	1660	4.13	210	25.3	87	5.24
44	motif_db/ARABD/ArabidopsisDAPv1.meme	MYB_tnt.MYB51_col_a_m1	MYB51	HWHHHHHHNHYYYACCWACYW	1e-44	4.95e-42	8.86e-39	495	830	830	1660	6.37	177	21.33	56	3.37
45	motif_db/ARABD/ArabidopsisDAPv1.meme	C2H2_tnt.AT3G49930_col_a_m1	AT3G49930	GAAATCW	1.33e-44	1.24e-41	2.22e-38	931	830	830	1660	6.92	224	26.99	103	6.2
46	motif_db/ARABD/ArabidopsisDAPv1.meme	MYB_tnt.MYB39_colamp_a_m1	MYB39	DTDDDDDDWARKTAGGTRRRN	2.37e-43	1.34e-40	2.39e-37	563	830	830	1660	1.78	267	32.17	157	9.46
47	motif_db/JASPAR/JASPAR2024_CORE_plants_non-redundant_v2.meme	MA1777.2	MYB74	YYYACCTAMCW	4.59e-43	1.8e-40	3.22e-37	392	830	830	1660	4.09	188	22.65	70	4.22
48	motif_db/ARABD/ArabidopsisDAPv1.meme	C2H2_tnt.AT5G22990_col_a_m1	AT5G22990	WCGWYWTCGWYNTCD	3.65e-42	1.59e-39	2.85e-36	436	830	830	1660	2.24	214	25.78	99	5.96
49	motif_db/ARABD/ArabidopsisDAPv1.meme	MYB_tnt.MYB43_col_a_m1	MYB43	AWGKTWGGTRARV	7.26e-42	2.72e-39	4.86e-36	374	830	830	1660	1.49	225	27.11	112	6.75
50	motif_db/ARABD/ArabidopsisDAPv1.meme	MYBrelated_tnt.AT1G18960_col_a_m1	AT1G18960	NADHWNHWWCAMCAACAHNWNH	7.8e-42	4.23e-39	7.57e-36	542	830	830	1660	7.37	196	23.61	81	4.88
51	motif_db/JASPAR/JASPAR2024_CORE_plants_non-redundant_v2.meme	MA1835.2	TFLG2-Zm00001d042777	GTACGTAC	2.01e-41	5.34e-39	9.56e-36	266	830	830	1660	1.01	190	22.89	76	4.58
52	motif_db/ARABD/ArabidopsisDAPv1.meme	MYB_tnt.MYB74_colamp_a_m1	MYB74	DDWGKTAGGTRRRN	2e-41	7.68e-39	1.38e-35	385	830	830	1660	3.5	192	23.13	78	4.7
53	motif_db/JASPAR/JASPAR2024_CORE_plants_non-redundant_v2.meme	MA2025.2	MYB93	TACCAAAC	5.82e-41	3.66e-38	6.54e-35	628	830	830	1660	1.16	332	40	254	15.3
54	motif_db/ARABD/ArabidopsisDAPv1.meme	C2C2gata_tnt.GATA1_col_a_m1	GATA1	RTGRTGRTGRTGRTG	1.09e-40	5.05e-38	9.04e-35	464	830	830	1660	1.27	262	31.57	160	9.64
55	motif_db/ARABD/ArabidopsisDAPv1.meme	MYB_tnt.MYB93_colamp_a_m1	MYB93	NNWDBYYCACCWAMC	1.06e-40	6.64e-38	1.19e-34	629	830	830	1660	1.31	325	39.16	245	14.76
56	motif_db/ARABD/ArabidopsisDAPv1.meme	MYB_tnt.MYB92_100ng20cy_b_m1	MYB92	GTTAGGTRDD	2.59e-40	1.62e-37	2.9e-34	627	830	830	1660	1.15	328	39.52	251	15.12
57	motif_db/ARABD/ArabidopsisDAPv1.meme	NAC_tnt.ANAC103_colamp_a_m1	ANAC103	TTGNWYHNCAAGTTWY	7.88e-40	1.95e-37	3.5e-34	248	830	830	1660	62.8	86	10.36	2	0.12
58	motif_db/ARABD/ArabidopsisDAPv1.meme	MYB_tnt.MYB30_colamp_a_m1	MYB30	HAMYYMCCAACYAMY	5.47e-40	3.27e-37	5.85e-34	597	830	830	1660	9.15	160	19.28	51	3.07
59	motif_db/ARABD/ArabidopsisDAPv1.meme	C2H2_tnt.At5g22890_col_a_m1	At5g22890	CAGATAAMACCTVMMHHW	9.8e-40	3.46e-37	6.19e-34	353	830	830	1660	1.09	228	27.47	122	7.35
60	motif_db/ARABD/ArabidopsisDAPv1.meme	bHLH_tnt.bHLH28_col_a_m1	bHLH28	WWYTGTACGGAH	1.83e-39	4.81e-37	8.6e-34	263	830	830	1660	1.03	186	22.41	77	4.64
61	motif_db/ARABD/ArabidopsisPBM_20140210.meme	MYB55_2	MYB55_2	GGTGGKTG	1.05e-38	8.83e-36	1.58e-32	838	830	830	1660	7.63	186	22.41	79	4.76
62	motif_db/JASPAR/JASPAR2024_CORE_plants_non-redundant_v2.meme	MA1040.1	MYB46	GKTAGGTR	2.94e-37	1.35e-34	2.41e-31	459	830	830	1660	1.94	216	26.02	116	6.99
63	motif_db/ARABD/ArabidopsisPBM_20140210.meme	MYB46	MYB46	GKTAGGTR	3.27e-37	1.51e-34	2.7e-31	461	830	830	1660	2.14	208	25.06	107	6.45
64	motif_db/ARABD/ArabidopsisPBM_20140210.meme	SPL7	SPL7	CGTACGVC	3.76e-37	1.67e-34	3e-31	445	830	830	1660	2.4	180	21.69	77	4.64
65	motif_db/JASPAR/JASPAR2024_CORE_plants_non-redundant_v2.meme	MA1322.3	SPL9	TCCGTAC	6.84e-37	2.43e-34	4.35e-31	355	830	830	1660	1.3	208	25.06	108	6.51
66	motif_db/ARABD/ArabidopsisDAPv1.meme	SBP_tnt.SPL1_col_a_m1	SPL1	WWWTGTACGGA	1.3e-35	4.22e-33	7.55e-30	324	830	830	1660	2.31	174	20.96	75	4.52
67	motif_db/ARABD/ArabidopsisDAPv1.meme	MYB_tnt.MYB4_col200_a_m1	MYB4	HWWDWRKTWGGTRRR	1.04e-35	6.94e-33	1.24e-29	666	830	830	1660	1.15	338	40.72	287	17.29
68	motif_db/ARABD/ArabidopsisPBM_20140210.meme	MYB111	MYB111	GKTAGGTR	2.08e-35	9.89e-33	1.77e-29	475	830	830	1660	2.77	195	23.49	98	5.9
69	motif_db/ARABD/ArabidopsisDAPv1.meme	SBP_tnt.SPL5_colamp_a_m1	SPL5	DTGTACGGAH	3.38e-35	1.17e-32	2.09e-29	346	830	830	1660	1.51	198	23.86	102	6.14
70	motif_db/ARABD/ArabidopsisPBM_20140210.meme	MYB55	MYB55	ACCTACCG	2.56e-35	1.28e-32	2.3e-29	501	830	830	1660	1.06	281	33.86	206	12.41
71	motif_db/JASPAR/JASPAR2024_CORE_plants_non-redundant_v2.meme	MA1036.1	MYB111	GKTAGGTR	3.52e-35	1.67e-32	2.99e-29	474	830	830	1660	3.01	188	22.65	91	5.48
72	motif_db/JASPAR/JASPAR2024_CORE_plants_non-redundant_v2.meme	MA1768.2	MYB30	CCAACYACCAMC	4.11e-34	2.52e-31	4.51e-28	612	830	830	1660	7.08	155	18.67	60	3.61
73	motif_db/JASPAR/JASPAR2024_CORE_plants_non-redundant_v2.meme	MA1058.2	SPL4	GTACG	1.23e-33	5.92e-31	1.06e-27	481	830	830	1660	1.17	224	26.99	138	8.31
74	motif_db/JASPAR/JASPAR2024_CORE_plants_non-redundant_v2.meme	MA1041.1	MYB55	ACCTACCG	1.54e-33	7.59e-31	1.36e-27	494	830	830	1660	1.17	266	32.05	193	11.63
75	motif_db/JASPAR/JASPAR2024_CORE_plants_non-redundant_v2.meme	MA0577.4	SPL3	TGTACGGA	1.21e-32	3.5e-30	6.26e-27	290	830	830	1660	1.15	181	21.81	91	5.48
76	motif_db/JASPAR/JASPAR2024_CORE_plants_non-redundant_v2.meme	MA1038.2	MYB3	GGTAGGTA	1.29e-32	4.84e-30	8.66e-27	375	830	830	1660	1.32	212	25.54	127	7.65
77	motif_db/ARABD/ArabidopsisPBM_20140210.meme	MYB46_2	MYB46_2	YAACCACC	5.6e-33	5.61e-30	1e-26	1002	830	830	1660	5.02	166	20	74	4.46
78	motif_db/ARABD/ArabidopsisDAPv1.meme	SBP_tnt.SPL13_col_a_m1	SPL13	WTTGTACGGAH	3.67e-32	1.35e-29	2.42e-26	368	830	830	1660	2.22	176	21.2	87	5.24
79	motif_db/JASPAR/JASPAR2024_CORE_plants_non-redundant_v2.meme	MA1799.2	SPL10	GTACGR	3.94e-32	1.85e-29	3.3e-26	468	830	830	1660	2.04	198	23.86	112	6.75
80	motif_db/JASPAR/JASPAR2024_CORE_plants_non-redundant_v2.meme	MA1055.3	SPL1	TGTACGGA	1.71e-31	5.35e-29	9.58e-26	313	830	830	1660	1.13	191	23.01	106	6.39
81	motif_db/ARABD/ArabidopsisDAPv1.meme	C2H2_tnt.AT2G15740_col_a_m1	AT2G15740	RWCGAYGACGW	1.95e-31	9.64e-29	1.73e-25	494	830	830	1660	1.95	215	25.9	135	8.13
82	motif_db/ARABD/ArabidopsisDAPv1.meme	SBP_tnt.SPL1_colamp_a_m1	SPL1	DTCCGTACAW	6.94e-30	2.66e-27	4.75e-24	383	830	830	1660	1.49	203	24.46	126	7.59
83	motif_db/ARABD/ArabidopsisDAPv1.meme	MYB_tnt.MYB96_col_b_m1	MYB96	DDDDKTDGKTGGTRGTTR	1.48e-29	8.41e-27	1.5e-23	567	830	830	1660	1.51	264	31.81	208	12.53
84	motif_db/JASPAR/JASPAR2024_CORE_plants_non-redundant_v2.meme	MA1057.2	SPL12	GTACGG	4.97e-29	2.34e-26	4.19e-23	471	830	830	1660	1.55	193	23.25	117	7.05
85	motif_db/JASPAR/JASPAR2024_CORE_plants_non-redundant_v2.meme	MA1056.2	SPL11	CGTACGGA	7.95e-29	2.39e-26	4.27e-23	300	830	830	1660	1.29	178	21.45	100	6.02
86	motif_db/JASPAR/JASPAR2024_CORE_plants_non-redundant_v2.meme	MA0586.3	SPL14	TCCGTAC	1.75e-28	4.62e-26	8.26e-23	264	830	830	1660	1.03	170	20.48	92	5.54
87	motif_db/ARABD/ArabidopsisDAPv1.meme	SBP_tnt.SPL14_col_a_m1	SPL14	TCCGTACAWWW	1.73e-28	4.79e-26	8.58e-23	277	830	830	1660	1.02	177	21.33	100	6.02
88	motif_db/ARABD/ArabidopsisPBM_20140210.meme	SPL1	SPL1	CCGTACGG	3.17e-28	7.11e-26	1.27e-22	224	830	830	1660	1.04	151	18.19	72	4.34
89	motif_db/ARABD/ArabidopsisDAPv1.meme	MYB_tnt.MYB30_col_a_m1	MYB30	BYHCCAACYACCAMC	3.17e-28	1.86e-25	3.33e-22	588	830	830	1660	5.36	163	19.64	85	5.12
90	motif_db/JASPAR/JASPAR2024_CORE_plants_non-redundant_v2.meme	MA1321.2	SPL13A	TGTACGGA	4.85e-28	1.88e-25	3.36e-22	387	830	830	1660	1.96	185	22.29	111	6.69
91	motif_db/ARABD/ArabidopsisDAPv1.meme	MYB_tnt.MYB96_colamp_a_m1	MYB96	HHHAHYYMCCAACYACCWHHW	3.32e-28	2.09e-25	3.74e-22	628	830	830	1660	4.6	188	22.65	114	6.87
92	motif_db/JASPAR/JASPAR2024_CORE_plants_non-redundant_v2.meme	MA2030.2	MYB96	MCCAACTACCA	8.02e-28	3.81e-25	6.82e-22	475	830	830	1660	2.67	186	22.41	113	6.81
93	motif_db/JASPAR/JASPAR2024_CORE_plants_non-redundant_v2.meme	MA1769.2	MYB39	YYCACCTAMYTT	3.68e-27	1.46e-24	2.61e-21	396	830	830	1660	1.03	227	27.35	168	10.12
94	motif_db/JASPAR/JASPAR2024_CORE_plants_non-redundant_v2.meme	MA2355.1	PK06791.1	GTACGG	9.45e-27	4.14e-24	7.41e-21	438	830	830	1660	1.34	202	24.34	137	8.25
95	motif_db/ARABD/ArabidopsisPBM_20140210.meme	SPL1_2	SPL1_2	CGTACGGA	2.24e-26	5.27e-24	9.43e-21	235	830	830	1660	1.04	154	18.55	81	4.88
96	motif_db/JASPAR/JASPAR2024_CORE_plants_non-redundant_v2.meme	MA1381.2	AT3G46070	TCACTCT	1.22e-26	9.44e-24	1.69e-20	774	830	830	1660	2.75	237	28.55	184	11.08
97	motif_db/ARABD/ArabidopsisDAPv1.meme	MYB_tnt.MYB49_colamp_a_m1	MYB49	WWARKTAGGTRARM	2.49e-26	1.15e-23	2.06e-20	463	830	830	1660	1.46	222	26.75	165	9.94
98	motif_db/JASPAR/JASPAR2024_CORE_plants_non-redundant_v2.meme	MA1822.2	Zm00001d018571	GTACGTAC	1.07e-25	2.49e-23	4.46e-20	233	830	830	1660	1.02	152	18.31	81	4.88
99	motif_db/ARABD/ArabidopsisDAPv1.meme	SBP_tnt.SPL9_colamp_a_m1	SPL9	WDTTGTACGGA	8.48e-25	2.74e-22	4.9e-19	323	830	830	1660	1.26	179	21.57	116	6.99
100	motif_db/ARABD/ArabidopsisDAPv1.meme	MYB_tnt.MYB107_colamp_a_m1	MYB107	WDGYTCACCWAMCW	1.85e-24	9.92e-22	1.78e-18	536	830	830	1660	1.49	238	28.67	196	11.81
101	motif_db/ARABD/ArabidopsisDAPv1.meme	MYB_tnt.ATY13_colamp_a_m1	ATY13	CAMCYMCCAACYACY	2.39e-24	1.46e-21	2.61e-18	608	830	830	1660	1.13	296	35.66	283	17.05
102	motif_db/JASPAR/JASPAR2024_CORE_plants_non-redundant_v2.meme	MA2358.1	PK22320.1	GTACGG	5.72e-24	2.25e-21	4.02e-18	393	830	830	1660	1.3	189	22.77	132	7.95
103	motif_db/ARABD/ArabidopsisDAPv1.meme	MYB_tnt.MYB39_col_a_m1	MYB39	DAARKTAGGTGRRA	4.17e-23	1.54e-20	2.76e-17	369	830	830	1660	1.03	208	25.06	161	9.7
104	motif_db/JASPAR/JASPAR2024_CORE_plants_non-redundant_v2.meme	MA0955.2	POPTR_0002s00440g	GTACGG	6.34e-23	3.36e-20	6.02e-17	531	830	830	1660	1.24	224	26.99	184	11.08
105	motif_db/ARABD/ArabidopsisDAPv1.meme	C2C2gata_tnt.GATA20_col_a_m1	GATA20	ATCSGATC	2.09e-21	9.07e-19	1.62e-15	434	830	830	1660	1.03	231	27.83	202	12.17
106	motif_db/JASPAR/JASPAR2024_CORE_plants_non-redundant_v2.meme	MA1324.1	GATA20	ATCSGATC	2.09e-21	9.07e-19	1.62e-15	434	830	830	1660	1.03	231	27.83	202	12.17
107	motif_db/JASPAR/JASPAR2024_CORE_plants_non-redundant_v2.meme	MA2362.1	TEIL	AGRTWCAT	3.15e-21	2.04e-18	3.64e-15	646	830	830	1660	2.18	185	22.29	139	8.37
108	motif_db/JASPAR/JASPAR2024_CORE_plants_non-redundant_v2.meme	MA1736.2	AT5G04390	TCACT	4.87e-21	5.36e-18	9.59e-15	1101	830	830	1660	1.38	337	40.6	371	22.35
109	motif_db/JASPAR/JASPAR2024_CORE_plants_non-redundant_v2.meme	MA2361.1	PRUPE_ppa000682mg	GTACGG	1.02e-20	5.75e-18	1.03e-14	565	830	830	1660	1.35	198	23.86	159	9.58
110	motif_db/ARABD/ArabidopsisPBM_20140210.meme	TOE1	TOE1	CCTCGTAC	1.22e-19	4.1e-17	7.34e-14	336	830	830	1660	1.02	186	22.41	148	8.92
111	motif_db/ARABD/ArabidopsisDAPv1.meme	C2C2gata_tnt.ZIM_col_a_m1	ZIM	TCTBRRCCGTTSGAT	4.47e-19	8.01e-17	1.43e-13	179	830	830	1660	1.15	113	13.61	60	3.61
112	motif_db/JASPAR/JASPAR2024_CORE_plants_non-redundant_v2.meme	MA1037.2	MYB24	GTTAGGY	1.17e-19	1.07e-16	1.91e-13	908	830	830	1660	1.05	384	46.27	463	27.89
113	motif_db/ARABD/ArabidopsisDAPv1.meme	MYB_tnt.MYB107_col_a_m1	MYB107	DWRKTWGGTGARCHAHHD	3.49e-19	1.72e-16	3.08e-13	492	830	830	1660	1.71	203	24.46	174	10.48
114	motif_db/JASPAR/JASPAR2024_CORE_plants_non-redundant_v2.meme	MA2357.1	PK21687.1	WAAACCC	2.32e-19	2.05e-16	3.67e-13	883	830	830	1660	2.94	198	23.86	166	10
115	motif_db/JASPAR/JASPAR2024_CORE_plants_non-redundant_v2.meme	MA2354.1	PK06182.1	TACCTACC	7.39e-19	2.26e-16	4.04e-13	305	830	830	1660	1.02	172	20.72	133	8.01
116	motif_db/ARABD/ArabidopsisDAPv1.meme	MYB_tnt.ATY13_col_a_m1	ATY13	YAMCTMCCAACHAMH	1.49e-16	7.95e-14	1.42e-10	534	830	830	1660	1.06	257	30.96	272	16.39
117	motif_db/JASPAR/JASPAR2024_CORE_plants_non-redundant_v2.meme	MA2371.1	MYB31	YAMCTMCCAACHAMH	1.49e-16	7.95e-14	1.42e-10	534	830	830	1660	1.06	257	30.96	272	16.39
118	motif_db/JASPAR/JASPAR2024_CORE_plants_non-redundant_v2.meme	MA1738.1	ATMYB31	YAMCTMCCAACHAMH	1.49e-16	7.95e-14	1.42e-10	534	830	830	1660	1.06	257	30.96	272	16.39
119	motif_db/JASPAR/JASPAR2024_CORE_plants_non-redundant_v2.meme	MA1778.2	MYB80	TYYACCTAMYTW	1.84e-16	8.62e-14	1.54e-10	468	830	830	1660	1.02	233	28.07	235	14.16
120	motif_db/ARABD/ArabidopsisDAPv1.meme	RWPRK_tnt.NLP7_col_a_m1	NLP7	WWWTGVCYYTTSRDD	2.03e-16	1.3e-13	2.32e-10	638	830	830	1660	1.02	298	35.9	340	20.48
121	motif_db/ARABD/ArabidopsisDAPv1.meme	SBP_tnt.SPL9_col_a_m1	SPL9	HWTGTACKKWH	1.02e-14	4.57e-12	8.19e-09	450	830	830	1660	1.14	209	25.18	210	12.65
122	motif_db/ARABD/ArabidopsisDAPv1.meme	ARID_tnt.AT1G20910_col_a_m1	AT1G20910	HAAWTYAATTT	1.08e-14	8.96e-12	1.6e-08	831	830	830	1660	1.02	363	43.73	468	28.19
123	motif_db/ARABD/ArabidopsisDAPv1.meme	C2H2_tnt.STZ_colamp_a_m1	STZ	WSTTCACT	1.15e-14	9.68e-12	1.73e-08	838	830	830	1660	1.43	277	33.37	319	19.22
124	motif_db/JASPAR/JASPAR2024_CORE_plants_non-redundant_v2.meme	MA1780.2	MYB92	ACCTAAC	2.44e-14	1.51e-11	2.7e-08	617	830	830	1660	1.28	243	29.28	266	16.02
125	motif_db/JASPAR/JASPAR2024_CORE_plants_non-redundant_v2.meme	MA1796.1	RAP2-7	TACGAGGW	2.24e-14	2.01e-11	3.6e-08	895	830	830	1660	1.12	363	43.73	471	28.37
126	motif_db/ARABD/ArabidopsisDAPv1.meme	MADS_tnt.AGL42_col_a_m1	AGL42	CATCATY	4.58e-14	4.33e-11	7.74e-08	944	830	830	1660	2.04	330	39.76	415	25
127	motif_db/JASPAR/JASPAR2024_CORE_plants_non-redundant_v2.meme	MA1828.2	Zm00001d038683	GTGGTCCA	2.52e-13	1.51e-10	2.69e-07	597	830	830	1660	1.74	211	25.42	223	13.43
128	motif_db/ARABD/ArabidopsisDAPv1.meme	C2H2_tnt.AZF1_colamp_a_m1	AZF1	DKWGWBAGTGW	3.34e-13	2.29e-10	4.11e-07	687	830	830	1660	1.01	306	36.87	381	22.95
129	motif_db/JASPAR/JASPAR2024_CORE_plants_non-redundant_v2.meme	MA1802.2	TRP5	WAAACCY	2.12e-13	2.36e-10	4.22e-07	1113	830	830	1660	1.97	212	25.54	224	13.49
130	motif_db/JASPAR/JASPAR2024_CORE_plants_non-redundant_v2.meme	MA2372.1	AZF1	WCACTVWCW	5.88e-13	4.41e-10	7.9e-07	751	830	830	1660	1.1	311	37.47	392	23.61
131	motif_db/JASPAR/JASPAR2024_CORE_plants_non-redundant_v2.meme	MA1795.2	RAP2-4	CRCCGACC	2.99e-12	2.23e-09	3.98e-06	744	830	830	1660	1.01	323	38.92	420	25.3
132	motif_db/ARABD/ArabidopsisDAPv1.meme	ABI3VP1_tnt.AT5G60130_col_a_m1	AT5G60130	AAGCAAAAHHWAAGSAAAA	3.28e-11	1.55e-08	2.78e-05	472	830	830	1660	1.1	218	26.27	251	15.12
133	motif_db/JASPAR/JASPAR2024_CORE_plants_non-redundant_v2.meme	MA0574.1	MYB15	CRACGGTAGGTGG	1.05e-09	7.59e-08	0.000136	72	830	830	1660	1.08	49	5.9	23	1.39
134	motif_db/ARABD/ArabidopsisDAPv1.meme	C2H2_tnt.AT3G46070_col_a_m1	AT3G46070	HYHHYHTCACTCTHH	2.44e-10	1.32e-07	0.000237	542	830	830	1660	1.23	220	26.51	262	15.78
135	motif_db/JASPAR/JASPAR2024_CORE_plants_non-redundant_v2.meme	MA2400.1	LjTCP20	GGGACCAY	2.68e-10	1.43e-07	0.000257	535	830	830	1660	1.02	239	28.8	294	17.71
136	motif_db/ARABD/ArabidopsisDAPv1.meme	MYB_tnt.MYB49_col_a_m1	MYB49	TWKYTYACCTAMYTW	1.15e-09	4.64e-07	0.000831	405	830	830	1660	1.04	188	22.65	216	13.01
137	motif_db/JASPAR/JASPAR2024_CORE_plants_non-redundant_v2.meme	MA0931.2	ABI5	GMCACGTG	3.55e-09	8.38e-07	0.0015	236	830	830	1660	41.1	20	2.41	1	0.06
138	motif_db/ARABD/ArabidopsisPBM_20140210.meme	TOE2	TOE2	CCTCGTAC	3.89e-09	9.34e-07	0.00167	240	830	830	1660	1.04	120	14.46	116	6.99
139	motif_db/ARABD/ArabidopsisPBM_20140210.meme	ANAC46	ANAC46	ACACGCMA	1.45e-09	9.8e-07	0.00175	678	830	830	1660	1.01	289	34.82	388	23.37
140	motif_db/JASPAR/JASPAR2024_CORE_plants_non-redundant_v2.meme	MA2389.1	GBF1	ACGTGKM	2.14e-09	1.09e-06	0.00195	507	830	830	1660	6.04	34	4.1	10	0.6
141	motif_db/ARABD/ArabidopsisPBM_20140210.meme	TOE1_2	TOE1_2	AACCTACG	2.59e-09	1.12e-06	0.00201	433	830	830	1660	1.04	191	23.01	224	13.49
142	motif_db/JASPAR/JASPAR2024_CORE_plants_non-redundant_v2.meme	MA0936.1	NAC046	ACACGCMA	1.69e-09	1.14e-06	0.00205	675	830	830	1660	1.01	288	34.7	387	23.31
143	motif_db/ARABD/ArabidopsisDAPv1.meme	TCP_tnt.TCP17_col_a_m1	TCP17	GTGGTCCCCAC	5.93e-09	1.19e-06	0.00212	200	830	830	1660	4.4	72	8.67	52	3.13
144	motif_db/JASPAR/JASPAR2024_CORE_plants_non-redundant_v2.meme	MA1290.1	TCP17	GTGGTCCCCAC	5.93e-09	1.19e-06	0.00212	200	830	830	1660	4.4	72	8.67	52	3.13
145	motif_db/ARABD/ArabidopsisDAPv1.meme	MYB_tnt.MYB113_col_a_m1	MYB113	DAKTYMGTTAT	4.87e-09	1.94e-06	0.00347	398	830	830	1660	17.7	25	3.01	4	0.24
146	motif_db/ARABD/ArabidopsisDAPv1.meme	BES1_tnt.BAM8_col_a_m1	BAM8	YCACACGTGYSAANT	4.37e-08	3.19e-06	0.0057	73	830	830	1660	3.52	36	4.34	15	0.9
147	motif_db/JASPAR/JASPAR2024_CORE_plants_non-redundant_v2.meme	MA2086.1	PK23964.1	KCCACGT	1.03e-08	4.32e-06	0.00773	419	830	830	1660	13.6	19	2.29	1	0.06
148	motif_db/JASPAR/JASPAR2024_CORE_plants_non-redundant_v2.meme	MA2087.1	PK24205.1	CACGTGKC	1.97e-08	4.73e-06	0.00846	240	830	830	1660	30	22	2.65	3	0.18
149	motif_db/JASPAR/JASPAR2024_CORE_plants_non-redundant_v2.meme	MA2375.1	BMY2	SRCACGTGTGR	8.73e-08	6.55e-06	0.0117	75	830	830	1660	6.86	33	3.98	13	0.78
150	motif_db/JASPAR/JASPAR2024_CORE_plants_non-redundant_v2.meme	MA0930.3	ABF3	ACGTGTC	1.74e-08	6.62e-06	0.0119	381	830	830	1660	9.48	35	4.22	13	0.78
151	motif_db/ARABD/ArabidopsisDAPv1.meme	NAC_tnt.ATAF1_colamp_a_d1	ATAF1	ACGTR	2.11e-08	9.89e-06	0.0177	469	830	830	1660	4.82	16	1.93	0	0
152	motif_db/ARABD/ArabidopsisDAPv1.meme	BBRBPC_tnt.BPC1_colamp_a_m1	BPC1	CTCTYTCTCTCTCTC	1.53e-07	1.39e-05	0.0249	91	830	830	1660	2.99	44	5.3	25	1.51
153	motif_db/JASPAR/JASPAR2024_CORE_plants_non-redundant_v2.meme	MA1695.2	ARF36	GGGGGACAHGTC	4.34e-08	1.72e-05	0.0307	396	830	830	1660	1.05	179	21.57	216	13.01

## Sheet: Table S7
Table S7 Results of motif enrichment analysis for peaks in the BA group.
rank	motif_DB	motif_ID	motif_alt_ID	consensus	p.value	adj_p.value	E.value	tests	FASTA_max	pos	neg	PWM_min	TP	X.TP	FP	X.FP
1	motif_db/ARABD/ArabidopsisDAPv1.meme	MYB_tnt.MYB67_col_a_m1	MYB67	DNDDNDNDDDYGKTWGGTRGR	1.28e-92	6.62e-90	1.19e-86	518	873	873	1746	6.03	277	31.73	53	3.04
2	motif_db/ARABD/ArabidopsisDAPv1.meme	MYB_tnt.MYB61_col_a_m1	MYB61	YYYAMCHACCAHHHH	7.12e-86	4.44e-83	7.96e-80	624	873	873	1746	39.9	175	20.05	2	0.11
3	motif_db/ARABD/ArabidopsisDAPv1.meme	MYB_tnt.MYB13_colamp_a_m1	MYB13	YYCACCWACCMHHNHHHH	2.33e-82	1.15e-79	2.06e-76	495	873	873	1746	5.07	276	31.62	69	3.95
4	motif_db/ARABD/ArabidopsisDAPv1.meme	MYB_tnt.MYB58_colamp_a_m1	MYB58	DDDNDDDDGGTTGGTGRRNND	1.22e-79	6.73e-77	1.2e-73	552	873	873	1746	4.6	285	32.65	82	4.7
5	motif_db/JASPAR/JASPAR2024_CORE_plants_non-redundant_v2.meme	MA1779.2	MYB83	CACCAACM	1.51e-79	1.48e-76	2.65e-73	983	873	873	1746	23.2	169	19.36	4	0.23
6	motif_db/ARABD/ArabidopsisDAPv1.meme	MYB_tnt.MYB13_col_a_m1	MYB13	DNDDKGGTWGGTGRR	3.77e-79	2.06e-76	3.69e-73	547	873	873	1746	2.7	307	35.17	104	5.96
7	motif_db/ARABD/ArabidopsisDAPv1.meme	MYB_tnt.MYB83_colamp_a_m1	MYB83	DDDDRHGGTTGGTGR	6.93e-78	4.67e-75	8.36e-72	674	873	873	1746	38.3	171	19.59	6	0.34
8	motif_db/JASPAR/JASPAR2024_CORE_plants_non-redundant_v2.meme	MA2042.2	MYB58	CCACCAACC	1.01e-70	7.47e-68	1.34e-64	741	873	873	1746	17.4	178	20.39	16	0.92
9	motif_db/JASPAR/JASPAR2024_CORE_plants_non-redundant_v2.meme	MA2041.2	MYB13	YCACCAACCA	4.9e-70	3.33e-67	5.97e-64	680	873	873	1746	32.9	167	19.13	11	0.63
10	motif_db/JASPAR/JASPAR2024_CORE_plants_non-redundant_v2.meme	MA2024.2	MYB63	YCACCTACCAC	1.03e-69	5.42e-67	9.69e-64	526	873	873	1746	20.3	176	20.16	16	0.92
11	motif_db/ARABD/ArabidopsisDAPv1.meme	MYB_tnt.MYB63_col_a_m1	MYB63	HNHHHNHYYCACCAACCMCHH	3.59e-69	1.82e-66	3.25e-63	506	873	873	1746	1.62	317	36.31	138	7.9
12	motif_db/ARABD/ArabidopsisDAPv1.meme	MYB_tnt.MYB61_colamp_a_m1	MYB61	NYYYACCWACCWH	4.54e-69	2.67e-66	4.78e-63	588	873	873	1746	18.3	171	19.59	14	0.8
13	motif_db/JASPAR/JASPAR2024_CORE_plants_non-redundant_v2.meme	MA1039.1	MYB4	GGTWGGTR	4.54e-69	3.49e-66	6.24e-63	768	873	873	1746	12.3	171	19.59	14	0.8
14	motif_db/ARABD/ArabidopsisPBM_20140210.meme	MYB111_2	MYB111_2	GGTWGGTG	6.43e-68	3.38e-65	6.04e-62	525	873	873	1746	14.8	176	20.16	18	1.03
15	motif_db/ARABD/ArabidopsisDAPv1.meme	MYB_tnt.MYB83_col_a_m1	MYB83	GNKGTTGGTGR	1.48e-67	1.3e-64	2.32e-61	873	873	873	1746	27.4	168	19.24	14	0.8
16	motif_db/JASPAR/JASPAR2024_CORE_plants_non-redundant_v2.meme	MA1775.2	MYB61	YACCWACC	7.33e-67	4.79e-64	8.57e-61	653	873	873	1746	13.5	179	20.5	21	1.2
17	motif_db/JASPAR/JASPAR2024_CORE_plants_non-redundant_v2.meme	MA1060.2	SPL7	CGTACG	8.77e-64	3.74e-61	6.69e-58	426	873	873	1746	5	176	20.16	23	1.32
18	motif_db/ARABD/ArabidopsisDAPv1.meme	MYB_tnt.MYB58_col_a_m1	MYB58	DDDGGTTGGTGRANN	4.02e-63	2.25e-60	4.02e-57	559	873	873	1746	30.6	161	18.44	15	0.86
19	motif_db/JASPAR/JASPAR2024_CORE_plants_non-redundant_v2.meme	MA2007.2	MYB107	CACCAAAC	3.59e-63	2.75e-60	4.93e-57	767	873	873	1746	12.8	184	21.08	29	1.66
20	motif_db/ARABD/ArabidopsisDAPv1.meme	MYB_tnt.MYB10_col_a_m1	MYB10	DDDDDDGGTAGGTGRR	5.51e-62	2.66e-59	4.76e-56	483	873	873	1746	1.12	314	35.97	154	8.82
21	motif_db/JASPAR/JASPAR2024_CORE_plants_non-redundant_v2.meme	MA2083.1	PK21166.1	YACCTACY	1.09e-61	8.44e-59	1.51e-55	772	873	873	1746	6.91	195	22.34	39	2.23
22	motif_db/ARABD/ArabidopsisDAPv1.meme	C2H2_tnt.AT4G26030_col_a_m1	AT4G26030	HHNHHNHYYCACCWACYHH	3.42e-60	2.27e-57	4.06e-54	664	873	873	1746	3.37	294	33.68	136	7.79
23	motif_db/JASPAR/JASPAR2024_CORE_plants_non-redundant_v2.meme	MA1766.2	MYB17	YYCACCTACCW	6.16e-58	2.99e-55	5.35e-52	485	873	873	1746	13.5	167	19.13	25	1.43
24	motif_db/ARABD/ArabidopsisDAPv1.meme	MYB_tnt.MYB17_colamp_a_m1	MYB17	DDDDWGGTAGGTGRR	6.1e-57	2.93e-54	5.24e-51	480	873	873	1746	19.2	157	17.98	20	1.15
25	motif_db/ARABD/ArabidopsisDAPv1.meme	MYB_tnt.MYB55_col_m1	MYB55	YYHCAMCHACCAYM	9.08e-57	5.49e-54	9.83e-51	605	873	873	1746	14.4	187	21.42	41	2.35
26	motif_db/ARABD/ArabidopsisDAPv1.meme	MYB_tnt.ATY19_col_a_m1	ATY19	YHHHAHHWHHYYCACCAACCH	8.55e-56	6.6e-53	1.18e-49	772	873	873	1746	3.83	277	31.73	129	7.39
27	motif_db/ARABD/ArabidopsisDAPv1.meme	MYB_tnt.MYB99_col_a_m1	MYB99	NYYCACCTAMYHH	3.99e-55	2.58e-52	4.61e-49	646	873	873	1746	2.65	297	34.02	154	8.82
28	motif_db/ARABD/ArabidopsisDAPv1.meme	MYB_tnt.MYB40_col_a_m1	MYB40	YTYACCWAMYWWH	2.28e-54	1.14e-51	2.05e-48	502	873	873	1746	1.62	290	33.22	148	8.48
29	motif_db/ARABD/ArabidopsisDAPv1.meme	MYB_tnt.MYB10_colamp_a_m1	MYB10	HYYCACCWAMCWHH	3.26e-54	1.55e-51	2.78e-48	477	873	873	1746	4.05	223	25.54	77	4.41
30	motif_db/ARABD/ArabidopsisDAPv1.meme	MYB_tnt.MYB55_colamp_a_m1	MYB55	WGGTWGGTRRRNNDD	3.93e-54	2.34e-51	4.18e-48	595	873	873	1746	8.33	190	21.76	48	2.75
31	motif_db/ARABD/ArabidopsisPBM_20140210.meme	SPL7	SPL7	CGTACGVC	1.7e-53	7.19e-51	1.29e-47	423	873	873	1746	2.31	191	21.88	50	2.86
32	motif_db/JASPAR/JASPAR2024_CORE_plants_non-redundant_v2.meme	MA1774.2	MYB60	YCAACYACYT	1.28e-53	7.51e-51	1.34e-47	586	873	873	1746	13.7	168	19.24	32	1.83
33	motif_db/ARABD/ArabidopsisDAPv1.meme	MYB_tnt.MYB92_colamp_a_m1	MYB92	HHNWWNNYYYACCWAMCHH	5.24e-53	3.06e-50	5.48e-47	584	873	873	1746	1.5	316	36.2	184	10.54
34	motif_db/JASPAR/JASPAR2024_CORE_plants_non-redundant_v2.meme	MA1773.2	MYB51	YYYACCWACYW	1.43e-52	7.75e-50	1.39e-46	542	873	873	1746	10.5	179	20.5	42	2.41
35	motif_db/ARABD/ArabidopsisDAPv1.meme	MYB_tnt.MYB94_col_b_m1	MYB94	DDDDWRGTRGTTGGRRDDD	6.67e-52	3.18e-49	5.69e-46	477	873	873	1746	10.6	167	19.13	34	1.95
36	motif_db/ARABD/ArabidopsisDAPv1.meme	MYB_tnt.MYB60_col_m1	MYB60	HHWYYYCAACYACYTHHNH	9.64e-52	5.03e-49	9.01e-46	522	873	873	1746	11.6	168	19.24	35	2
37	motif_db/JASPAR/JASPAR2024_CORE_plants_non-redundant_v2.meme	MA1776.2	MYB67	YACCWAMC	1.22e-51	7.36e-49	1.32e-45	601	873	873	1746	7.83	195	22.34	57	3.26
38	motif_db/JASPAR/JASPAR2024_CORE_plants_non-redundant_v2.meme	MA1781.2	MYB94	CCAACYACYW	3.01e-50	1.66e-47	2.96e-44	549	873	873	1746	13.3	155	17.75	28	1.6
39	motif_db/ARABD/ArabidopsisDAPv1.meme	MYB_tnt.MYB99_colamp_a_m1	MYB99	YYYACCTAMYY	4.35e-47	2.54e-44	4.54e-41	583	873	873	1746	1.31	317	36.31	206	11.8
40	motif_db/JASPAR/JASPAR2024_CORE_plants_non-redundant_v2.meme	MA1696.2	ARF39	GGGGRACACGT	6.7e-47	4.78e-44	8.56e-41	714	873	873	1746	14.8	177	20.27	51	2.92
41	motif_db/ARABD/ArabidopsisDAPv1.meme	MYB_tnt.MYB93_colamp_a_m1	MYB93	NNWDBYYCACCWAMC	1.43e-46	9.26e-44	1.66e-40	646	873	873	1746	2.28	273	31.27	152	8.71
42	motif_db/JASPAR/JASPAR2024_CORE_plants_non-redundant_v2.meme	MA2025.2	MYB93	TACCAAAC	1.54e-46	9.68e-44	1.73e-40	630	873	873	1746	1.21	339	38.83	238	13.63
43	motif_db/JASPAR/JASPAR2024_CORE_plants_non-redundant_v2.meme	MA1762.2	MYB10	YCACCWAMCW	1.38e-45	6.53e-43	1.17e-39	474	873	873	1746	3.57	218	24.97	93	5.33
44	motif_db/ARABD/ArabidopsisDAPv1.meme	MYB_tnt.MYB93_col_a_m1	MYB93	DDKDDDDDRKTWGGTGRAMHW	9.65e-46	6.79e-43	1.21e-39	703	873	873	1746	3.9	226	25.89	101	5.78
45	motif_db/JASPAR/JASPAR2024_CORE_plants_non-redundant_v2.meme	MA1772.2	MYB43	YTYACCWAMCWT	3.73e-45	1.56e-42	2.79e-39	418	873	873	1746	3.08	214	24.51	90	5.15
46	motif_db/ARABD/ArabidopsisDAPv1.meme	bHLH_tnt.bHLH28_col_a_m1	bHLH28	WWYTGTACGGAH	2.22e-44	6.01e-42	1.08e-38	271	873	873	1746	1.07	194	22.22	72	4.12
47	motif_db/ARABD/ArabidopsisPBM_20140210.meme	MYB55_2	MYB55_2	GGTGGKTG	1.02e-44	8.51e-42	1.52e-38	837	873	873	1746	6.5	208	23.83	85	4.87
48	motif_db/ARABD/ArabidopsisDAPv1.meme	C2H2_tnt.AT3G49930_col_a_m1	AT3G49930	GAAATCW	2.71e-44	2.56e-41	4.58e-38	945	873	873	1746	6.07	250	28.64	132	7.56
49	motif_db/ARABD/ArabidopsisDAPv1.meme	MYBrelated_tnt.AT1G18960_col_a_m1	AT1G18960	NADHWNHWWCAMCAACAHNWNH	1.06e-43	5.76e-41	1.03e-37	544	873	873	1746	4.49	229	26.23	110	6.3
50	motif_db/JASPAR/JASPAR2024_CORE_plants_non-redundant_v2.meme	MA1777.2	MYB74	YYYACCTAMCW	1.46e-43	6.23e-41	1.12e-37	428	873	873	1746	4.12	193	22.11	73	4.18
51	motif_db/JASPAR/JASPAR2024_CORE_plants_non-redundant_v2.meme	MA1770.2	MYB40	YTYACCWAMY	2.26e-43	1.15e-40	2.06e-37	509	873	873	1746	1.02	305	34.94	204	11.68
52	motif_db/ARABD/ArabidopsisDAPv1.meme	MYB_tnt.MYB30_colamp_a_m1	MYB30	HAMYYMCCAACYAMY	2.41e-43	1.49e-40	2.67e-37	618	873	873	1746	8.96	172	19.7	54	3.09
53	motif_db/JASPAR/JASPAR2024_CORE_plants_non-redundant_v2.meme	MA1835.2	TFLG2-Zm00001d042777	GTACGTAC	8.03e-43	2.12e-40	3.8e-37	264	873	873	1746	1.12	187	21.42	69	3.95
54	motif_db/ARABD/ArabidopsisDAPv1.meme	SBP_tnt.SPL1_col_a_m1	SPL1	WWWTGTACGGA	1.85e-42	6.02e-40	1.08e-36	325	873	873	1746	2.06	184	21.08	67	3.84
55	motif_db/ARABD/ArabidopsisDAPv1.meme	MYB_tnt.MYB43_col_a_m1	MYB43	AWGKTWGGTRARV	2.44e-42	9.69e-40	1.73e-36	397	873	873	1746	3.32	197	22.57	80	4.58
56	motif_db/ARABD/ArabidopsisDAPv1.meme	MYB_tnt.MYB39_colamp_a_m1	MYB39	DTDDDDDDWARKTAGGTRRRN	7.36e-42	4.39e-39	7.85e-36	596	873	873	1746	1.07	336	38.49	253	14.49
57	motif_db/ARABD/ArabidopsisDAPv1.meme	MYB_tnt.MYB74_colamp_a_m1	MYB74	DDWGKTAGGTRRRN	8.7e-41	3.63e-38	6.49e-35	417	873	873	1746	4.15	186	21.31	73	4.18
58	motif_db/JASPAR/JASPAR2024_CORE_plants_non-redundant_v2.meme	MA1040.1	MYB46	GKTAGGTR	1.36e-40	6.64e-38	1.19e-34	487	873	873	1746	2.1	218	24.97	107	6.13
59	motif_db/ARABD/ArabidopsisPBM_20140210.meme	MYB46	MYB46	GKTAGGTR	2.95e-40	1.45e-37	2.59e-34	491	873	873	1746	2.09	218	24.97	108	6.19
60	motif_db/JASPAR/JASPAR2024_CORE_plants_non-redundant_v2.meme	MA1322.3	SPL9	TCCGTAC	5.32e-40	1.91e-37	3.41e-34	358	873	873	1746	1.61	190	21.76	79	4.52
61	motif_db/ARABD/ArabidopsisDAPv1.meme	SBP_tnt.SPL5_colamp_a_m1	SPL5	DTGTACGGAH	8.67e-40	2.97e-37	5.33e-34	343	873	873	1746	1.55	202	23.14	92	5.27
62	motif_db/ARABD/ArabidopsisDAPv1.meme	MYB_tnt.MYB51_col_a_m1	MYB51	HWHHHHHHNHYYYACCWACYW	1.28e-39	7e-37	1.25e-33	546	873	873	1746	6.9	182	20.85	72	4.12
63	motif_db/JASPAR/JASPAR2024_CORE_plants_non-redundant_v2.meme	MA1036.1	MYB111	GKTAGGTR	9.52e-39	4.65e-36	8.31e-33	488	873	873	1746	2.58	213	24.4	107	6.13
64	motif_db/ARABD/ArabidopsisPBM_20140210.meme	MYB111	MYB111	GKTAGGTR	9.52e-39	4.7e-36	8.42e-33	494	873	873	1746	2.56	213	24.4	107	6.13
65	motif_db/ARABD/ArabidopsisDAPv1.meme	C2H2_tnt.At5g22890_col_a_m1	At5g22890	CAGATAAMACCTVMMHHW	1.69e-38	5.55e-36	9.93e-33	329	873	873	1746	1.09	215	24.63	110	6.3
66	motif_db/ARABD/ArabidopsisDAPv1.meme	NAC_tnt.ANAC103_colamp_a_m1	ANAC103	TTGNWYHNCAAGTTWY	8.89e-38	2.56e-35	4.58e-32	288	873	873	1746	122	82	9.39	2	0.11
67	motif_db/JASPAR/JASPAR2024_CORE_plants_non-redundant_v2.meme	MA1058.2	SPL4	GTACG	1.46e-37	6.99e-35	1.25e-31	479	873	873	1746	1.5	160	18.33	56	3.21
68	motif_db/ARABD/ArabidopsisDAPv1.meme	C2H2_tnt.AT5G22990_col_a_m1	AT5G22990	WCGWYWTCGWYNTCD	2.97e-37	1.24e-34	2.22e-31	418	873	873	1746	2.35	198	22.68	95	5.44
69	motif_db/ARABD/ArabidopsisDAPv1.meme	SBP_tnt.SPL13_col_a_m1	SPL13	WTTGTACGGAH	1.13e-36	4.11e-34	7.35e-31	362	873	873	1746	2.04	188	21.53	86	4.93
70	motif_db/ARABD/ArabidopsisDAPv1.meme	MYB_tnt.MYB92_100ng20cy_b_m1	MYB92	GTTAGGTRDD	1.11e-36	7.47e-34	1.34e-30	675	873	873	1746	1.08	357	40.89	308	17.64
71	motif_db/ARABD/ArabidopsisDAPv1.meme	SBP_tnt.SPL1_colamp_a_m1	SPL1	DTCCGTACAW	3.01e-36	1.15e-33	2.06e-30	382	873	873	1746	1.79	198	22.68	98	5.61
72	motif_db/JASPAR/JASPAR2024_CORE_plants_non-redundant_v2.meme	MA1768.2	MYB30	CCAACYACCAMC	3.74e-36	2.39e-33	4.28e-30	640	873	873	1746	5.81	171	19.59	70	4.01
73	motif_db/ARABD/ArabidopsisDAPv1.meme	C2C2gata_tnt.GATA1_col_a_m1	GATA1	RTGRTGRTGRTGRTG	8.63e-36	4.27e-33	7.65e-30	495	873	873	1746	1.26	272	31.16	190	10.88
74	motif_db/ARABD/ArabidopsisPBM_20140210.meme	SPL1	SPL1	CCGTACGG	2.96e-35	6.11e-33	1.09e-29	206	873	873	1746	1.03	152	17.41	54	3.09
75	motif_db/ARABD/ArabidopsisPBM_20140210.meme	MYB55	MYB55	ACCTACCG	2.06e-35	1.09e-32	1.95e-29	527	873	873	1746	1.4	261	29.9	177	10.14
76	motif_db/JASPAR/JASPAR2024_CORE_plants_non-redundant_v2.meme	MA2030.2	MYB96	MCCAACTACCA	2.74e-35	1.34e-32	2.4e-29	488	873	873	1746	3.04	188	21.53	90	5.15
77	motif_db/JASPAR/JASPAR2024_CORE_plants_non-redundant_v2.meme	MA1321.2	SPL13A	TGTACGGA	7.1e-35	2.62e-32	4.69e-29	369	873	873	1746	1.8	196	22.45	100	5.73
78	motif_db/JASPAR/JASPAR2024_CORE_plants_non-redundant_v2.meme	MA0577.4	SPL3	TGTACGGA	1.29e-34	3.77e-32	6.76e-29	293	873	873	1746	1.09	188	21.53	92	5.27
79	motif_db/JASPAR/JASPAR2024_CORE_plants_non-redundant_v2.meme	MA1055.3	SPL1	TGTACGGA	1.25e-34	3.78e-32	6.76e-29	303	873	873	1746	1.04	198	22.68	103	5.9
80	motif_db/ARABD/ArabidopsisPBM_20140210.meme	MYB46_2	MYB46_2	YAACCACC	3.74e-35	3.82e-32	6.84e-29	1023	873	873	1746	4.62	182	20.85	84	4.81
81	motif_db/ARABD/ArabidopsisDAPv1.meme	MYB_tnt.MYB96_colamp_a_m1	MYB96	HHHAHYYMCCAACYACCWHHW	8.47e-35	5.53e-32	9.9e-29	653	873	873	1746	3.98	209	23.94	115	6.59
82	motif_db/JASPAR/JASPAR2024_CORE_plants_non-redundant_v2.meme	MA1041.1	MYB55	ACCTACCG	1.35e-34	6.92e-32	1.24e-28	514	873	873	1746	1.62	243	27.84	157	8.99
83	motif_db/ARABD/ArabidopsisDAPv1.meme	SBP_tnt.SPL14_col_a_m1	SPL14	TCCGTACAWWW	2.25e-33	5.96e-31	1.07e-27	265	873	873	1746	1.02	179	20.5	86	4.93
84	motif_db/ARABD/ArabidopsisDAPv1.meme	MYB_tnt.MYB96_col_b_m1	MYB96	DDDDKTDGKTGGTRGTTR	3.58e-33	2.07e-30	3.7e-27	577	873	873	1746	1.14	306	35.05	249	14.26
85	motif_db/JASPAR/JASPAR2024_CORE_plants_non-redundant_v2.meme	MA1799.2	SPL10	GTACGR	7.85e-33	3.56e-30	6.38e-27	454	873	873	1746	2.18	192	21.99	102	5.84
86	motif_db/JASPAR/JASPAR2024_CORE_plants_non-redundant_v2.meme	MA1381.2	AT3G46070	TCACTCT	1.84e-32	1.46e-29	2.61e-26	793	873	873	1746	3.04	245	28.06	168	9.62
87	motif_db/JASPAR/JASPAR2024_CORE_plants_non-redundant_v2.meme	MA0586.3	SPL14	TCCGTAC	1.3e-31	3.41e-29	6.1e-26	262	873	873	1746	1.02	175	20.05	87	4.98
88	motif_db/JASPAR/JASPAR2024_CORE_plants_non-redundant_v2.meme	MA1056.2	SPL11	CGTACGGA	4.24e-31	1.23e-28	2.2e-25	290	873	873	1746	1.28	179	20.5	93	5.33
89	motif_db/ARABD/ArabidopsisDAPv1.meme	SBP_tnt.SPL9_colamp_a_m1	SPL9	WDTTGTACGGA	2.6e-30	8.28e-28	1.48e-24	318	873	873	1746	1.09	195	22.34	114	6.53
90	motif_db/JASPAR/JASPAR2024_CORE_plants_non-redundant_v2.meme	MA1057.2	SPL12	GTACGG	1.89e-30	8.69e-28	1.56e-24	460	873	873	1746	1.33	216	24.74	139	7.96
91	motif_db/ARABD/ArabidopsisDAPv1.meme	MYB_tnt.MYB4_col200_a_m1	MYB4	HWWDWRKTWGGTRRR	2.56e-30	1.82e-27	3.25e-24	711	873	873	1746	1.36	331	37.92	301	17.24
92	motif_db/JASPAR/JASPAR2024_CORE_plants_non-redundant_v2.meme	MA1038.2	MYB3	GGTAGGTA	4.88e-30	1.93e-27	3.45e-24	395	873	873	1746	1.54	205	23.48	127	7.27
93	motif_db/ARABD/ArabidopsisDAPv1.meme	C2H2_tnt.AT2G15740_col_a_m1	AT2G15740	RWCGAYGACGW	3.03e-29	1.53e-26	2.74e-23	506	873	873	1746	1.94	205	23.48	130	7.45
94	motif_db/JASPAR/JASPAR2024_CORE_plants_non-redundant_v2.meme	MA2358.1	PK22320.1	GTACGG	1.2e-28	4.43e-26	7.93e-23	370	873	873	1746	1.02	219	25.09	150	8.59
95	motif_db/JASPAR/JASPAR2024_CORE_plants_non-redundant_v2.meme	MA2355.1	PK06791.1	GTACGG	1.46e-28	6.16e-26	1.1e-22	422	873	873	1746	1.08	231	26.46	166	9.51
96	motif_db/JASPAR/JASPAR2024_CORE_plants_non-redundant_v2.meme	MA1822.2	Zm00001d018571	GTACGTAC	1.81e-27	4.15e-25	7.42e-22	229	873	873	1746	1.02	153	17.53	76	4.35
97	motif_db/ARABD/ArabidopsisDAPv1.meme	MYB_tnt.ATY13_colamp_a_m1	ATY13	CAMCYMCCAACYACY	1.28e-27	8.24e-25	1.47e-21	645	873	873	1746	1.06	329	37.69	313	17.93
98	motif_db/ARABD/ArabidopsisDAPv1.meme	MYB_tnt.MYB107_colamp_a_m1	MYB107	WDGYTCACCWAMCW	2.06e-27	1.18e-24	2.12e-21	576	873	873	1746	2.08	215	24.63	150	8.59
99	motif_db/ARABD/ArabidopsisDAPv1.meme	MYB_tnt.MYB30_col_a_m1	MYB30	BYHCCAACYACCAMC	2.11e-27	1.27e-24	2.28e-21	604	873	873	1746	2.77	204	23.37	136	7.79
100	motif_db/ARABD/ArabidopsisPBM_20140210.meme	SPL1_2	SPL1_2	CGTACGGA	2.08e-26	4.69e-24	8.39e-21	225	873	873	1746	1.03	149	17.07	75	4.3
101	motif_db/JASPAR/JASPAR2024_CORE_plants_non-redundant_v2.meme	MA0955.2	POPTR_0002s00440g	GTACGG	1.57e-25	8.28e-23	1.48e-19	527	873	873	1746	1.31	208	23.83	149	8.53
102	motif_db/ARABD/ArabidopsisPBM_20140210.meme	TOE1	TOE1	CCTCGTAC	1.61e-24	5.31e-22	9.5e-19	330	873	873	1746	1.03	193	22.11	134	7.67
103	motif_db/ARABD/ArabidopsisDAPv1.meme	C2C2gata_tnt.ZIM_col_a_m1	ZIM	TCTBRRCCGTTSGAT	1.01e-23	1.92e-21	3.43e-18	189	873	873	1746	1.08	128	14.66	61	3.49
104	motif_db/ARABD/ArabidopsisDAPv1.meme	MYB_tnt.MYB107_col_a_m1	MYB107	DWRKTWGGTGARCHAHHD	2.03e-23	1.04e-20	1.86e-17	513	873	873	1746	1.58	223	25.54	179	10.25
105	motif_db/JASPAR/JASPAR2024_CORE_plants_non-redundant_v2.meme	MA2361.1	PRUPE_ppa000682mg	GTACGG	3.8e-23	2.11e-20	3.78e-17	556	873	873	1746	1.55	166	19.01	106	6.07
106	motif_db/JASPAR/JASPAR2024_CORE_plants_non-redundant_v2.meme	MA2354.1	PK06182.1	TACCTACC	8.4e-23	2.5e-20	4.48e-17	298	873	873	1746	1.02	177	20.27	121	6.93
107	motif_db/ARABD/ArabidopsisDAPv1.meme	MYB_tnt.MYB49_colamp_a_m1	MYB49	WWARKTAGGTRARM	9.71e-22	4.82e-19	8.62e-16	496	873	873	1746	1.66	214	24.51	175	10.02
108	motif_db/JASPAR/JASPAR2024_CORE_plants_non-redundant_v2.meme	MA1769.2	MYB39	YYCACCTAMYTT	1.18e-21	5.05e-19	9.03e-16	428	873	873	1746	1.03	230	26.35	198	11.34
109	motif_db/JASPAR/JASPAR2024_CORE_plants_non-redundant_v2.meme	MA1037.2	MYB24	GTTAGGY	9.69e-22	9.26e-19	1.66e-15	955	873	873	1746	1.11	384	43.99	443	25.37
110	motif_db/JASPAR/JASPAR2024_CORE_plants_non-redundant_v2.meme	MA2362.1	TEIL	AGRTWCAT	2.93e-21	1.91e-18	3.43e-15	653	873	873	1746	2.51	178	20.39	129	7.39
111	motif_db/JASPAR/JASPAR2024_CORE_plants_non-redundant_v2.meme	MA1736.2	AT5G04390	TCACT	2.26e-21	2.5e-18	4.48e-15	1110	873	873	1746	1.49	309	35.4	320	18.33
112	motif_db/JASPAR/JASPAR2024_CORE_plants_non-redundant_v2.meme	MA2371.1	MYB31	YAMCTMCCAACHAMH	1.53e-19	8.32e-17	1.49e-13	543	873	873	1746	1.05	271	31.04	272	15.58
113	motif_db/JASPAR/JASPAR2024_CORE_plants_non-redundant_v2.meme	MA1738.1	ATMYB31	YAMCTMCCAACHAMH	1.53e-19	8.32e-17	1.49e-13	543	873	873	1746	1.05	271	31.04	272	15.58
114	motif_db/ARABD/ArabidopsisDAPv1.meme	MYB_tnt.ATY13_col_a_m1	ATY13	YAMCTMCCAACHAMH	2.18e-19	1.18e-16	2.12e-13	544	873	873	1746	1.05	271	31.04	273	15.64
115	motif_db/ARABD/ArabidopsisDAPv1.meme	MADS_tnt.AGL42_col_a_m1	AGL42	CATCATY	6.73e-18	6.29e-15	1.13e-11	935	873	873	1746	2.26	314	35.97	353	20.22
116	motif_db/ARABD/ArabidopsisDAPv1.meme	SBP_tnt.SPL9_col_a_m1	SPL9	HWTGTACKKWH	1.5e-17	6.7e-15	1.2e-11	445	873	873	1746	1.14	209	23.94	191	10.94
117	motif_db/JASPAR/JASPAR2024_CORE_plants_non-redundant_v2.meme	MA1796.1	RAP2-7	TACGAGGW	2.68e-17	2.28e-14	4.09e-11	853	873	873	1746	1.48	304	34.82	341	19.53
118	motif_db/ARABD/ArabidopsisDAPv1.meme	MYB_tnt.MYB39_col_a_m1	MYB39	DAARKTAGGTGRRA	1.39e-16	5.49e-14	9.83e-11	396	873	873	1746	1.03	205	23.48	191	10.94
119	motif_db/ARABD/ArabidopsisDAPv1.meme	C2C2gata_tnt.GATA20_col_a_m1	GATA20	ATCSGATC	2.03e-15	9.4e-13	1.68e-09	462	873	873	1746	1.09	220	25.2	221	12.66
120	motif_db/JASPAR/JASPAR2024_CORE_plants_non-redundant_v2.meme	MA1324.1	GATA20	ATCSGATC	2.03e-15	9.4e-13	1.68e-09	462	873	873	1746	1.09	220	25.2	221	12.66
121	motif_db/ARABD/ArabidopsisDAPv1.meme	RWPRK_tnt.NLP7_col_a_m1	NLP7	WWWTGVCYYTTSRDD	3.81e-15	2.54e-12	4.54e-09	666	873	873	1746	1.03	305	34.94	360	20.62
122	motif_db/JASPAR/JASPAR2024_CORE_plants_non-redundant_v2.meme	MA1828.2	Zm00001d038683	GTGGTCCA	4.8e-15	2.82e-12	5.05e-09	588	873	873	1746	1.66	230	26.35	239	13.69
123	motif_db/JASPAR/JASPAR2024_CORE_plants_non-redundant_v2.meme	MA2372.1	AZF1	WCACTVWCW	3.72e-15	2.83e-12	5.06e-09	760	873	873	1746	1.01	340	38.95	420	24.05
124	motif_db/JASPAR/JASPAR2024_CORE_plants_non-redundant_v2.meme	MA1780.2	MYB92	ACCTAAC	1.48e-14	9.76e-12	1.75e-08	658	873	873	1746	1.22	269	30.81	305	17.47
125	motif_db/ARABD/ArabidopsisDAPv1.meme	ARID_tnt.AT1G20910_col_a_m1	AT1G20910	HAAWTYAATTT	3.16e-14	2.7e-11	4.83e-08	852	873	873	1746	1.23	342	39.18	432	24.74
126	motif_db/ARABD/ArabidopsisDAPv1.meme	C2H2_tnt.AZF1_colamp_a_m1	AZF1	DKWGWBAGTGW	5.06e-14	3.58e-11	6.41e-08	708	873	873	1746	1.18	291	33.33	346	19.82
127	motif_db/JASPAR/JASPAR2024_CORE_plants_non-redundant_v2.meme	MA1795.2	RAP2-4	CRCCGACC	5.85e-14	4.55e-11	8.15e-08	778	873	873	1746	1.12	313	35.85	384	21.99
128	motif_db/ARABD/ArabidopsisDAPv1.meme	C2H2_tnt.STZ_colamp_a_m1	STZ	WSTTCACT	6.44e-14	5.57e-11	9.96e-08	864	873	873	1746	1.27	318	36.43	393	22.51
129	motif_db/JASPAR/JASPAR2024_CORE_plants_non-redundant_v2.meme	MA2357.1	PK21687.1	WAAACCC	9.01e-14	8.7e-11	1.56e-07	965	873	873	1746	2.5	231	26.46	250	14.32
130	motif_db/JASPAR/JASPAR2024_CORE_plants_non-redundant_v2.meme	MA1778.2	MYB80	TYYACCTAMYTW	1.54e-12	7.65e-10	1.37e-06	496	873	873	1746	1.02	233	26.69	263	15.06
131	motif_db/ARABD/ArabidopsisDAPv1.meme	ABI3VP1_tnt.AT5G60130_col_a_m1	AT5G60130	AAGCAAAAHHWAAGSAAAA	4.33e-12	2.22e-09	3.97e-06	512	873	873	1746	1.12	235	26.92	270	15.46
132	motif_db/ARABD/ArabidopsisPBM_20140210.meme	MYB52_2	MYB52_2	GTTAGTTG	1.59e-11	7.66e-09	1.37e-05	481	873	873	1746	1.01	224	25.66	257	14.72
133	motif_db/ARABD/ArabidopsisPBM_20140210.meme	TOE2	TOE2	CCTCGTAC	1.18e-10	2.67e-08	4.78e-05	226	873	873	1746	1.02	120	13.75	106	6.07
134	motif_db/ARABD/ArabidopsisDAPv1.meme	C2H2_tnt.AT3G46070_col_a_m1	AT3G46070	HYHHYHTCACTCTHH	2.83e-10	1.63e-07	0.000292	576	873	873	1746	1.03	255	29.21	320	18.33
135	motif_db/ARABD/ArabidopsisDAPv1.meme	TCP_tnt.TCP17_col_a_m1	TCP17	GTGGTCCCCAC	7.31e-10	1.68e-07	0.000301	230	873	873	1746	4.69	73	8.36	49	2.81
136	motif_db/JASPAR/JASPAR2024_CORE_plants_non-redundant_v2.meme	MA1290.1	TCP17	GTGGTCCCCAC	7.31e-10	1.68e-07	0.000301	230	873	873	1746	4.69	73	8.36	49	2.81
137	motif_db/JASPAR/JASPAR2024_CORE_plants_non-redundant_v2.meme	MA1802.2	TRP5	WAAACCY	2.06e-10	2.49e-07	0.000446	1211	873	873	1746	2.45	172	19.7	184	10.54
138	motif_db/JASPAR/JASPAR2024_CORE_plants_non-redundant_v2.meme	MA2400.1	LjTCP20	GGGACCAY	7.34e-10	4.21e-07	0.000754	574	873	873	1746	1.06	249	28.52	314	17.98
139	motif_db/ARABD/ArabidopsisDAPv1.meme	MYB_tnt.MYB113_col_a_m1	MYB113	DAKTYMGTTAT	1.17e-09	4.98e-07	0.000892	426	873	873	1746	17.8	28	3.21	5	0.29
140	motif_db/JASPAR/JASPAR2024_CORE_plants_non-redundant_v2.meme	MA2375.1	BMY2	SRCACGTGTGR	1.03e-08	8.92e-07	0.0016	87	873	873	1746	3.51	41	4.7	18	1.03
141	motif_db/JASPAR/JASPAR2024_CORE_plants_non-redundant_v2.meme	MA1181.2	MYB113	AKTYMGTTAT	3.36e-09	1.39e-06	0.00249	413	873	873	1746	12	31	3.55	8	0.46
142	motif_db/JASPAR/JASPAR2024_CORE_plants_non-redundant_v2.meme	MA0930.3	ABF3	ACGTGTC	3.47e-09	1.43e-06	0.00256	412	873	873	1746	14.1	22	2.52	2	0.11
143	motif_db/ARABD/ArabidopsisDAPv1.meme	BES1_tnt.BAM8_col_a_m1	BAM8	YCACACGTGYSAANT	1.92e-08	1.54e-06	0.00275	80	873	873	1746	1.76	47	5.38	25	1.43
144	motif_db/ARABD/ArabidopsisPBM_20140210.meme	TOE1_2	TOE1_2	AACCTACG	3.74e-09	1.68e-06	0.003	448	873	873	1746	1.02	201	23.02	241	13.8
145	motif_db/ARABD/ArabidopsisDAPv1.meme	bHLH_tnt.bHLH104_col_b_m1	bHLH104	GVCACGTGBCDDCMNSKGSM	1.92e-08	2.29e-06	0.0041	119	873	873	1746	3.82	47	5.38	25	1.43
146	motif_db/ARABD/ArabidopsisDAPv1.meme	C2C2dof_tnt.At4g38000_col_a_m1	At4g38000	HTTTTTWTTTTTTTTTTTTWWCTTTTTH	5.14e-09	2.73e-06	0.00489	532	873	873	1746	35.7	58	6.64	35	2
147	motif_db/ARABD/ArabidopsisPBM_20140210.meme	ANAC46	ANAC46	ACACGCMA	4.65e-09	3.36e-06	0.00601	722	873	873	1746	1.01	303	34.71	417	23.88
148	motif_db/ARABD/ArabidopsisDAPv1.meme	MYB_tnt.MYB49_col_a_m1	MYB49	TWKYTYACCTAMYTW	9.06e-09	3.76e-06	0.00673	415	873	873	1746	1.08	184	21.08	217	12.43
149	motif_db/JASPAR/JASPAR2024_CORE_plants_non-redundant_v2.meme	MA0931.2	ABI5	GMCACGTG	2.02e-08	4.7e-06	0.00841	232	873	873	1746	36	25	2.86	5	0.29
150	motif_db/JASPAR/JASPAR2024_CORE_plants_non-redundant_v2.meme	MA2363.1	TOE2	TACGAGGT	9.33e-09	5.19e-06	0.00929	556	873	873	1746	1.02	241	27.61	312	17.87
151	motif_db/JASPAR/JASPAR2024_CORE_plants_non-redundant_v2.meme	MA0936.1	NAC046	ACACGCMA	9.22e-09	6.62e-06	0.0119	718	873	873	1746	1.01	301	34.48	417	23.88
152	motif_db/JASPAR/JASPAR2024_CORE_plants_non-redundant_v2.meme	MA0570.3	ABF1	ACACGTGKCA	3.97e-08	7.51e-06	0.0134	189	873	873	1746	11.3	34	3.89	13	0.74
153	motif_db/ARABD/ArabidopsisDAPv1.meme	NAC_tnt.ATAF1_colamp_a_d1	ATAF1	ACGTR	2.12e-08	9.81e-06	0.0176	463	873	873	1746	4.97	16	1.83	0	0
154	motif_db/JASPAR/JASPAR2024_CORE_plants_non-redundant_v2.meme	MA2087.1	PK24205.1	CACGTGKC	5.17e-08	1.23e-05	0.0221	239	873	873	1746	35.4	24	2.75	5	0.29
155	motif_db/ARABD/ArabidopsisDAPv1.meme	BES1_tnt.BAM8_colamp_a_m1	BAM8	NNTTSRCACGTGTGR	2.09e-07	1.59e-05	0.0284	76	873	873	1746	3.4	37	4.24	18	1.03
156	motif_db/ARABD/ArabidopsisDAPv1.meme	C2C2COlike_tnt.AT5G59990_col_a_m1	AT5G59990	DNRAAATGRACGGTBGAGATT	1.92e-07	1.75e-05	0.0314	91	873	873	1746	1.54	49	5.61	31	1.78
157	motif_db/ARABD/ArabidopsisDAPv1.meme	BBRBPC_tnt.BPC1_colamp_a_m1	BPC1	CTCTYTCTCTCTCTC	1.85e-07	1.94e-05	0.0348	105	873	873	1746	10	31	3.55	12	0.69
158	motif_db/JASPAR/JASPAR2024_CORE_plants_non-redundant_v2.meme	MA0574.1	MYB15	CRACGGTAGGTGG	3.08e-07	2.1e-05	0.0375	68	873	873	1746	1.09	43	4.93	25	1.43
159	motif_db/ARABD/ArabidopsisDAPv1.meme	WRKY_tnt.WRKY28_colamp_a_m1	WRKY28	AAAAGTCAACG	2.48e-07	2.76e-05	0.0494	111	873	873	1746	75.9	16	1.83	1	0.06

## Sheet: Table S8
Table S8 Results of motif enrichment analysis for peaks in the BF group.
rank	motif_DB	motif_ID	motif_alt_ID	consensus	p.value	adj_p.value	E.value	tests	FASTA_max	pos	neg	PWM_min	TP	X.TP	FP	X.FP
1	motif_db/ARABD/ArabidopsisDAPv1.meme	MYB_tnt.MYB67_col_a_m1	MYB67	DNDDNDNDDDYGKTWGGTRGR	1.1e-90	5.47e-88	9.79e-85	496	773	773	1546	7.15	267	34.54	51	3.3
2	motif_db/ARABD/ArabidopsisDAPv1.meme	MYB_tnt.MYB61_col_a_m1	MYB61	YYYAMCHACCAHHHH	9.48e-78	5.73e-75	1.03e-71	605	773	773	1546	34.5	174	22.51	8	0.52
3	motif_db/ARABD/ArabidopsisDAPv1.meme	MYB_tnt.MYB83_colamp_a_m1	MYB83	DDDDRHGGTTGGTGR	2.69e-76	1.76e-73	3.14e-70	652	773	773	1546	39.6	169	21.86	7	0.45
4	motif_db/ARABD/ArabidopsisDAPv1.meme	MYB_tnt.MYB58_colamp_a_m1	MYB58	DDDNDDDDGGTTGGTGRRNND	3.42e-75	1.78e-72	3.19e-69	521	773	773	1546	4.98	275	35.58	85	5.5
5	motif_db/ARABD/ArabidopsisDAPv1.meme	MYB_tnt.MYB13_colamp_a_m1	MYB13	YYCACCWACCMHHNHHHH	1.13e-73	5.33e-71	9.55e-68	471	773	773	1546	3.39	283	36.61	96	6.21
6	motif_db/ARABD/ArabidopsisDAPv1.meme	MYB_tnt.MYB13_col_a_m1	MYB13	DNDDKGGTWGGTGRR	1.83e-72	9.11e-70	1.63e-66	498	773	773	1546	2.79	294	38.03	110	7.12
7	motif_db/JASPAR/JASPAR2024_CORE_plants_non-redundant_v2.meme	MA2024.2	MYB63	YCACCTACCAC	9.56e-70	4.95e-67	8.86e-64	518	773	773	1546	33.5	161	20.83	9	0.58
8	motif_db/ARABD/ArabidopsisDAPv1.meme	MYB_tnt.MYB63_col_a_m1	MYB63	HNHHHNHYYCACCAACCMCHH	5.39e-69	2.6e-66	4.65e-63	482	773	773	1546	1.17	322	41.66	150	9.7
9	motif_db/JASPAR/JASPAR2024_CORE_plants_non-redundant_v2.meme	MA1779.2	MYB83	CACCAACM	2.91e-69	2.63e-66	4.71e-63	904	773	773	1546	18.3	170	21.99	14	0.91
10	motif_db/ARABD/ArabidopsisDAPv1.meme	MYB_tnt.MYB83_col_a_m1	MYB83	GNKGTTGGTGR	3.87e-68	3.15e-65	5.63e-62	813	773	773	1546	31.8	160	20.7	10	0.65
11	motif_db/JASPAR/JASPAR2024_CORE_plants_non-redundant_v2.meme	MA2041.2	MYB13	YCACCAACCA	4.29e-65	2.81e-62	5.03e-59	656	773	773	1546	1.69	346	44.76	191	12.35
12	motif_db/JASPAR/JASPAR2024_CORE_plants_non-redundant_v2.meme	MA1039.1	MYB4	GGTWGGTR	4.09e-65	2.88e-62	5.16e-59	705	773	773	1546	10.5	169	21.86	18	1.16
13	motif_db/ARABD/ArabidopsisDAPv1.meme	MYB_tnt.MYB10_col_a_m1	MYB10	DDDDDDGGTAGGTGRR	4.06e-63	1.89e-60	3.38e-57	465	773	773	1546	1.2	301	38.94	141	9.12
14	motif_db/ARABD/ArabidopsisPBM_20140210.meme	MYB111_2	MYB111_2	GGTWGGTG	7.77e-63	3.88e-60	6.94e-57	499	773	773	1546	19.6	161	20.83	16	1.03
15	motif_db/ARABD/ArabidopsisDAPv1.meme	MYB_tnt.ATY19_col_a_m1	ATY19	YHHHAHHWHHYYCACCAACCH	1.02e-62	7.08e-60	1.27e-56	693	773	773	1546	2.6	306	39.59	148	9.57
16	motif_db/ARABD/ArabidopsisDAPv1.meme	MYB_tnt.MYB61_colamp_a_m1	MYB61	NYYYACCWACCWH	1.6e-62	9.08e-60	1.62e-56	569	773	773	1546	15.6	172	22.25	23	1.49
17	motif_db/JASPAR/JASPAR2024_CORE_plants_non-redundant_v2.meme	MA2042.2	MYB58	CCACCAACC	3.13e-62	2.15e-59	3.85e-56	686	773	773	1546	3.19	285	36.87	125	8.09
18	motif_db/JASPAR/JASPAR2024_CORE_plants_non-redundant_v2.meme	MA2083.1	PK21166.1	YACCTACY	4.02e-62	2.96e-59	5.3e-56	736	773	773	1546	9.5	168	21.73	21	1.36
19	motif_db/ARABD/ArabidopsisDAPv1.meme	MYB_tnt.MYB99_col_a_m1	MYB99	NYYCACCTAMYHH	4.9e-62	2.96e-59	5.31e-56	605	773	773	1546	1.79	324	41.91	172	11.13
20	motif_db/JASPAR/JASPAR2024_CORE_plants_non-redundant_v2.meme	MA1775.2	MYB61	YACCWACC	6.14e-62	3.88e-59	6.95e-56	632	773	773	1546	14.8	166	21.47	20	1.29
21	motif_db/ARABD/ArabidopsisDAPv1.meme	C2H2_tnt.AT4G26030_col_a_m1	AT4G26030	HHNHHNHYYCACCWACYHH	3.6e-60	2.34e-57	4.19e-54	649	773	773	1546	3.32	282	36.48	127	8.21
22	motif_db/ARABD/ArabidopsisDAPv1.meme	MYB_tnt.MYB40_col_a_m1	MYB40	YTYACCWAMYWWH	9.47e-60	4.48e-57	8.01e-54	473	773	773	1546	1.59	288	37.26	135	8.73
23	motif_db/ARABD/ArabidopsisDAPv1.meme	MYB_tnt.MYB58_col_a_m1	MYB58	DDDGGTTGGTGRANN	1.54e-59	8.38e-57	1.5e-53	544	773	773	1546	22.7	169	21.86	25	1.62
24	motif_db/ARABD/ArabidopsisDAPv1.meme	MYB_tnt.MYB17_colamp_a_m1	MYB17	DDDDWGGTAGGTGRR	4.72e-59	2.16e-56	3.87e-53	458	773	773	1546	13.1	168	21.73	25	1.62
25	motif_db/JASPAR/JASPAR2024_CORE_plants_non-redundant_v2.meme	MA1060.2	SPL7	CGTACG	1.11e-58	4.55e-56	8.14e-53	411	773	773	1546	4.05	176	22.77	31	2.01
26	motif_db/JASPAR/JASPAR2024_CORE_plants_non-redundant_v2.meme	MA1696.2	ARF39	GGGGRACACGT	1.2e-58	7.57e-56	1.36e-52	632	773	773	1546	10	203	26.26	52	3.36
27	motif_db/JASPAR/JASPAR2024_CORE_plants_non-redundant_v2.meme	MA1766.2	MYB17	YYCACCTACCW	1.31e-57	6.07e-55	1.09e-51	464	773	773	1546	12	168	21.73	27	1.75
28	motif_db/JASPAR/JASPAR2024_CORE_plants_non-redundant_v2.meme	MA2007.2	MYB107	CACCAAAC	8.17e-57	5.83e-54	1.04e-50	714	773	773	1546	2.94	267	34.54	119	7.7
29	motif_db/ARABD/ArabidopsisDAPv1.meme	MYB_tnt.MYB10_colamp_a_m1	MYB10	HYYCACCWAMCWHH	1.95e-56	8.84e-54	1.58e-50	454	773	773	1546	1.57	267	34.54	120	7.76
30	motif_db/ARABD/ArabidopsisDAPv1.meme	MYB_tnt.MYB55_col_m1	MYB55	YYHCAMCHACCAYM	3.37e-55	1.92e-52	3.43e-49	569	773	773	1546	2.68	278	35.96	136	8.8
31	motif_db/JASPAR/JASPAR2024_CORE_plants_non-redundant_v2.meme	MA1773.2	MYB51	YYYACCWACYW	5.61e-55	2.86e-52	5.11e-49	509	773	773	1546	10.9	175	22.64	36	2.33
32	motif_db/JASPAR/JASPAR2024_CORE_plants_non-redundant_v2.meme	MA1776.2	MYB67	YACCWAMC	4.77e-54	2.65e-51	4.74e-48	556	773	773	1546	8.94	182	23.54	43	2.78
33	motif_db/JASPAR/JASPAR2024_CORE_plants_non-redundant_v2.meme	MA1770.2	MYB40	YTYACCWAMY	1.3e-53	6.07e-51	1.09e-47	468	773	773	1546	1.13	294	38.03	160	10.35
34	motif_db/ARABD/ArabidopsisDAPv1.meme	MYB_tnt.MYB92_colamp_a_m1	MYB92	HHNWWNNYYYACCWAMCHH	1.63e-52	9.25e-50	1.66e-46	569	773	773	1546	1.68	300	38.81	171	11.06
35	motif_db/ARABD/ArabidopsisDAPv1.meme	MYB_tnt.MYB92_100ng20cy_b_m1	MYB92	GTTAGGTRDD	1.65e-52	9.94e-50	1.78e-46	602	773	773	1546	1.21	331	42.82	212	13.71
36	motif_db/JASPAR/JASPAR2024_CORE_plants_non-redundant_v2.meme	MA1772.2	MYB43	YTYACCWAMCWT	2.41e-51	1.01e-48	1.81e-45	418	773	773	1546	6.31	188	24.32	53	3.43
37	motif_db/JASPAR/JASPAR2024_CORE_plants_non-redundant_v2.meme	MA1762.2	MYB10	YCACCWAMCW	3.04e-51	1.34e-48	2.4e-45	442	773	773	1546	5.21	199	25.74	63	4.08
38	motif_db/ARABD/ArabidopsisDAPv1.meme	MYB_tnt.MYB55_colamp_a_m1	MYB55	WGGTWGGTRRRNNDD	2.48e-51	1.39e-48	2.49e-45	563	773	773	1546	1.61	304	39.33	180	11.64
39	motif_db/ARABD/ArabidopsisDAPv1.meme	C2H2_tnt.At5g22890_col_a_m1	At5g22890	CAGATAAMACCTVMMHHW	6.75e-51	2.08e-48	3.72e-45	308	773	773	1546	1.09	221	28.59	85	5.5
40	motif_db/ARABD/ArabidopsisDAPv1.meme	MYB_tnt.MYB99_colamp_a_m1	MYB99	YYYACCTAMYY	6.81e-51	3.71e-48	6.64e-45	545	773	773	1546	1.2	318	41.14	200	12.94
41	motif_db/JASPAR/JASPAR2024_CORE_plants_non-redundant_v2.meme	MA1777.2	MYB74	YYYACCTAMCW	1.37e-49	5.77e-47	1.03e-43	422	773	773	1546	4.13	193	24.97	61	3.95
42	motif_db/ARABD/ArabidopsisDAPv1.meme	MYB_tnt.MYB51_col_a_m1	MYB51	HWHHHHHHNHYYYACCWACYW	1.62e-49	8.28e-47	1.48e-43	511	773	773	1546	6.87	185	23.93	54	3.49
43	motif_db/JASPAR/JASPAR2024_CORE_plants_non-redundant_v2.meme	MA1040.1	MYB46	GKTAGGTR	3.3e-49	1.51e-46	2.7e-43	456	773	773	1546	2.13	212	27.43	80	5.17
44	motif_db/ARABD/ArabidopsisPBM_20140210.meme	MYB46	MYB46	GKTAGGTR	3.3e-49	1.51e-46	2.7e-43	456	773	773	1546	2.11	212	27.43	80	5.17
45	motif_db/JASPAR/JASPAR2024_CORE_plants_non-redundant_v2.meme	MA1774.2	MYB60	YCAACYACYT	1.01e-48	5.48e-46	9.81e-43	542	773	773	1546	14.8	152	19.66	29	1.88
46	motif_db/JASPAR/JASPAR2024_CORE_plants_non-redundant_v2.meme	MA2025.2	MYB93	TACCAAAC	1.45e-47	8.38e-45	1.5e-41	580	773	773	1546	1.29	310	40.1	201	13
47	motif_db/ARABD/ArabidopsisDAPv1.meme	MYB_tnt.MYB74_colamp_a_m1	MYB74	DDWGKTAGGTRRRN	3.24e-47	1.35e-44	2.42e-41	417	773	773	1546	3.7	196	25.36	69	4.46
48	motif_db/ARABD/ArabidopsisDAPv1.meme	C2H2_tnt.AT3G49930_col_a_m1	AT3G49930	GAAATCW	2.94e-47	2.52e-44	4.51e-41	858	773	773	1546	7.63	194	25.1	67	4.33
49	motif_db/JASPAR/JASPAR2024_CORE_plants_non-redundant_v2.meme	MA1781.2	MYB94	CCAACYACYW	2.01e-46	1.02e-43	1.83e-40	509	773	773	1546	11.4	155	20.05	35	2.26
50	motif_db/JASPAR/JASPAR2024_CORE_plants_non-redundant_v2.meme	MA1036.1	MYB111	GKTAGGTR	6.81e-46	3.09e-43	5.54e-40	454	773	773	1546	2.53	205	26.52	81	5.24
51	motif_db/ARABD/ArabidopsisPBM_20140210.meme	MYB111	MYB111	GKTAGGTR	6.81e-46	3.11e-43	5.56e-40	456	773	773	1546	2.52	205	26.52	81	5.24
52	motif_db/ARABD/ArabidopsisDAPv1.meme	MYB_tnt.MYB93_col_a_m1	MYB93	DDKDDDDDRKTWGGTGRAMHW	1.12e-45	7.62e-43	1.36e-39	678	773	773	1546	1.91	296	38.29	189	12.23
53	motif_db/ARABD/ArabidopsisDAPv1.meme	MYBrelated_tnt.AT1G18960_col_a_m1	AT1G18960	NADHWNHWWCAMCAACAHNWNH	1.72e-45	9.13e-43	1.63e-39	530	773	773	1546	6.54	205	26.52	82	5.3
54	motif_db/ARABD/ArabidopsisDAPv1.meme	MYB_tnt.MYB93_colamp_a_m1	MYB93	NNWDBYYCACCWAMC	1.99e-44	1.26e-41	2.25e-38	631	773	773	1546	1.85	282	36.48	175	11.32
55	motif_db/ARABD/ArabidopsisDAPv1.meme	MYB_tnt.MYB30_colamp_a_m1	MYB30	HAMYYMCCAACYAMY	3.17e-44	1.8e-41	3.21e-38	566	773	773	1546	9.61	160	20.7	43	2.78
56	motif_db/ARABD/ArabidopsisDAPv1.meme	MYB_tnt.MYB60_col_m1	MYB60	HHWYYYCAACYACYTHHNH	6.59e-44	3.25e-41	5.82e-38	493	773	773	1546	9.13	164	21.22	47	3.04
57	motif_db/ARABD/ArabidopsisPBM_20140210.meme	MYB55_2	MYB55_2	GGTGGKTG	7.7e-44	6.1e-41	1.09e-37	792	773	773	1546	7.04	196	25.36	77	4.98
58	motif_db/JASPAR/JASPAR2024_CORE_plants_non-redundant_v2.meme	MA1835.2	TFLG2-Zm00001d042777	GTACGTAC	4.95e-43	1.33e-40	2.38e-37	268	773	773	1546	1.11	190	24.58	73	4.72
59	motif_db/ARABD/ArabidopsisDAPv1.meme	MYB_tnt.MYB43_col_a_m1	MYB43	AWGKTWGGTRARV	1.1e-42	4.38e-40	7.84e-37	398	773	773	1546	2.41	215	27.81	100	6.47
60	motif_db/ARABD/ArabidopsisDAPv1.meme	MYB_tnt.MYB94_col_b_m1	MYB94	DDDDWRGTRGTTGGRRDDD	1.84e-41	8.47e-39	1.52e-35	460	773	773	1546	12.2	150	19.4	40	2.59
61	motif_db/ARABD/ArabidopsisPBM_20140210.meme	SPL7	SPL7	CGTACGVC	1.21e-40	5.06e-38	9.06e-35	419	773	773	1546	2.4	178	23.03	67	4.33
62	motif_db/ARABD/ArabidopsisDAPv1.meme	C2H2_tnt.AT5G22990_col_a_m1	AT5G22990	WCGWYWTCGWYNTCD	1.09e-39	4.81e-37	8.62e-34	443	773	773	1546	2.16	217	28.07	111	7.18
63	motif_db/ARABD/ArabidopsisDAPv1.meme	NAC_tnt.ANAC103_colamp_a_m1	ANAC103	TTGNWYHNCAAGTTWY	6.85e-39	1.86e-36	3.33e-33	272	773	773	1546	137	81	10.48	1	0.06
64	motif_db/ARABD/ArabidopsisPBM_20140210.meme	MYB55	MYB55	ACCTACCG	1.41e-38	6.99e-36	1.25e-32	497	773	773	1546	1.06	285	36.87	201	13
65	motif_db/ARABD/ArabidopsisDAPv1.meme	C2C2gata_tnt.GATA1_col_a_m1	GATA1	RTGRTGRTGRTGRTG	3.64e-38	1.68e-35	3.01e-32	461	773	773	1546	1.28	260	33.64	169	10.93
66	motif_db/ARABD/ArabidopsisDAPv1.meme	MYB_tnt.MYB39_colamp_a_m1	MYB39	DTDDDDDDWARKTAGGTRRRN	3.1e-38	1.77e-35	3.17e-32	572	773	773	1546	4.94	178	23.03	73	4.72
67	motif_db/JASPAR/JASPAR2024_CORE_plants_non-redundant_v2.meme	MA1041.1	MYB55	ACCTACCG	1.25e-36	6.1e-34	1.09e-30	488	773	773	1546	2.18	207	26.78	109	7.05
68	motif_db/JASPAR/JASPAR2024_CORE_plants_non-redundant_v2.meme	MA1058.2	SPL4	GTACG	3.03e-36	1.41e-33	2.52e-30	465	773	773	1546	1.3	189	24.45	90	5.82
69	motif_db/ARABD/ArabidopsisPBM_20140210.meme	MYB46_2	MYB46_2	YAACCACC	6.36e-36	6e-33	1.07e-29	944	773	773	1546	4.64	174	22.51	75	4.85
70	motif_db/JASPAR/JASPAR2024_CORE_plants_non-redundant_v2.meme	MA1768.2	MYB30	CCAACYACCAMC	4.2e-35	2.47e-32	4.42e-29	589	773	773	1546	6.21	164	21.22	67	4.33
71	motif_db/ARABD/ArabidopsisDAPv1.meme	SBP_tnt.SPL1_col_a_m1	SPL1	WWWTGTACGGA	3.09e-34	9.85e-32	1.76e-28	319	773	773	1546	1.48	189	24.45	96	6.21
72	motif_db/ARABD/ArabidopsisDAPv1.meme	SBP_tnt.SPL13_col_a_m1	SPL13	WTTGTACGGAH	4.9e-34	1.73e-31	3.11e-28	354	773	773	1546	2.29	170	21.99	76	4.92
73	motif_db/JASPAR/JASPAR2024_CORE_plants_non-redundant_v2.meme	MA1038.2	MYB3	GGTAGGTA	4.78e-34	1.78e-31	3.19e-28	373	773	773	1546	1.34	210	27.17	121	7.83
74	motif_db/ARABD/ArabidopsisDAPv1.meme	MYB_tnt.MYB96_col_b_m1	MYB96	DDDDKTDGKTGGTRGTTR	6.04e-34	3.37e-31	6.03e-28	558	773	773	1546	1.16	297	38.42	238	15.39
75	motif_db/ARABD/ArabidopsisDAPv1.meme	bHLH_tnt.bHLH28_col_a_m1	bHLH28	WWYTGTACGGAH	1.38e-33	3.7e-31	6.62e-28	268	773	773	1546	1.03	180	23.29	88	5.69
76	motif_db/JASPAR/JASPAR2024_CORE_plants_non-redundant_v2.meme	MA1322.3	SPL9	TCCGTAC	1.35e-33	4.76e-31	8.51e-28	353	773	773	1546	1.26	202	26.13	113	7.31
77	motif_db/ARABD/ArabidopsisDAPv1.meme	MYB_tnt.MYB4_col200_a_m1	MYB4	HWWDWRKTWGGTRRR	1.16e-33	7.77e-31	1.39e-27	671	773	773	1546	1.02	350	45.28	321	20.76
78	motif_db/ARABD/ArabidopsisDAPv1.meme	SBP_tnt.SPL5_colamp_a_m1	SPL5	DTGTACGGAH	3.06e-33	1.07e-30	1.91e-27	350	773	773	1546	1.11	211	27.3	125	8.09
79	motif_db/ARABD/ArabidopsisDAPv1.meme	MYB_tnt.MYB96_colamp_a_m1	MYB96	HHHAHYYMCCAACYACCWHHW	5.08e-33	3.06e-30	5.48e-27	602	773	773	1546	3.32	212	27.43	127	8.21
80	motif_db/JASPAR/JASPAR2024_CORE_plants_non-redundant_v2.meme	MA1321.2	SPL13A	TGTACGGA	6.28e-32	2.32e-29	4.15e-26	369	773	773	1546	1.49	193	24.97	108	6.99
81	motif_db/JASPAR/JASPAR2024_CORE_plants_non-redundant_v2.meme	MA1799.2	SPL10	GTACGR	1.11e-31	4.99e-29	8.92e-26	449	773	773	1546	1.84	204	26.39	122	7.89
82	motif_db/JASPAR/JASPAR2024_CORE_plants_non-redundant_v2.meme	MA1037.2	MYB24	GTTAGGY	1.27e-31	1.07e-28	1.91e-25	840	773	773	1546	1.33	295	38.16	246	15.91
83	motif_db/JASPAR/JASPAR2024_CORE_plants_non-redundant_v2.meme	MA2030.2	MYB96	MCCAACTACCA	1.02e-29	4.68e-27	8.37e-24	457	773	773	1546	2.1	199	25.74	123	7.96
84	motif_db/JASPAR/JASPAR2024_CORE_plants_non-redundant_v2.meme	MA1381.2	AT3G46070	TCACTCT	1.18e-29	8.55e-27	1.53e-23	724	773	773	1546	3.66	198	25.61	122	7.89
85	motif_db/ARABD/ArabidopsisDAPv1.meme	SBP_tnt.SPL1_colamp_a_m1	SPL1	DTCCGTACAW	2.43e-29	9.31e-27	1.67e-23	383	773	773	1546	1.66	188	24.32	111	7.18
86	motif_db/JASPAR/JASPAR2024_CORE_plants_non-redundant_v2.meme	MA1055.3	SPL1	TGTACGGA	4.64e-29	1.39e-26	2.49e-23	300	773	773	1546	1.02	188	24.32	112	7.24
87	motif_db/JASPAR/JASPAR2024_CORE_plants_non-redundant_v2.meme	MA1822.2	Zm00001d018571	GTACGTAC	6.03e-29	1.44e-26	2.58e-23	239	773	773	1546	1.02	158	20.44	78	5.05
88	motif_db/JASPAR/JASPAR2024_CORE_plants_non-redundant_v2.meme	MA0577.4	SPL3	TGTACGGA	6.5e-29	1.9e-26	3.41e-23	293	773	773	1546	1.07	180	23.29	103	6.66
89	motif_db/JASPAR/JASPAR2024_CORE_plants_non-redundant_v2.meme	MA1057.2	SPL12	GTACGG	5.02e-29	2.22e-26	3.98e-23	443	773	773	1546	1.18	228	29.5	163	10.54
90	motif_db/ARABD/ArabidopsisDAPv1.meme	SBP_tnt.SPL14_col_a_m1	SPL14	TCCGTACAWWW	1.42e-28	3.81e-26	6.83e-23	269	773	773	1546	1.03	173	22.38	96	6.21
91	motif_db/ARABD/ArabidopsisDAPv1.meme	MYB_tnt.ATY13_colamp_a_m1	ATY13	CAMCYMCCAACYACY	1.45e-28	8.63e-26	1.54e-22	597	773	773	1546	1.07	309	39.97	283	18.31
92	motif_db/JASPAR/JASPAR2024_CORE_plants_non-redundant_v2.meme	MA2355.1	PK06791.1	GTACGG	3.07e-28	1.26e-25	2.25e-22	409	773	773	1546	1.07	224	28.98	161	10.41
93	motif_db/JASPAR/JASPAR2024_CORE_plants_non-redundant_v2.meme	MA2362.1	TEIL	AGRTWCAT	8.9e-28	5.43e-25	9.71e-22	610	773	773	1546	2.37	180	23.29	107	6.92
94	motif_db/ARABD/ArabidopsisDAPv1.meme	C2H2_tnt.AT2G15740_col_a_m1	AT2G15740	RWCGAYGACGW	1.24e-27	6.46e-25	1.16e-21	519	773	773	1546	1.91	213	27.55	149	9.64
95	motif_db/ARABD/ArabidopsisDAPv1.meme	MYB_tnt.MYB30_col_a_m1	MYB30	BYHCCAACYACCAMC	2.61e-27	1.46e-24	2.61e-21	560	773	773	1546	4.43	171	22.12	98	6.34
96	motif_db/ARABD/ArabidopsisDAPv1.meme	MYB_tnt.MYB107_colamp_a_m1	MYB107	WDGYTCACCWAMCW	6.24e-27	3.35e-24	6e-21	537	773	773	1546	2.17	210	27.17	148	9.57
97	motif_db/JASPAR/JASPAR2024_CORE_plants_non-redundant_v2.meme	MA1056.2	SPL11	CGTACGGA	1.22e-26	3.53e-24	6.31e-21	289	773	773	1546	1.29	169	21.86	98	6.34
98	motif_db/ARABD/ArabidopsisDAPv1.meme	SBP_tnt.SPL9_colamp_a_m1	SPL9	WDTTGTACGGA	4.47e-26	1.42e-23	2.55e-20	318	773	773	1546	1.03	191	24.71	127	8.21
99	motif_db/JASPAR/JASPAR2024_CORE_plants_non-redundant_v2.meme	MA0586.3	SPL14	TCCGTAC	7.09e-26	1.85e-23	3.31e-20	261	773	773	1546	1.01	165	21.35	96	6.21
100	motif_db/ARABD/ArabidopsisPBM_20140210.meme	SPL1	SPL1	CCGTACGG	1.23e-25	2.66e-23	4.77e-20	217	773	773	1546	1.03	144	18.63	73	4.72
101	motif_db/ARABD/ArabidopsisDAPv1.meme	MYB_tnt.MYB49_colamp_a_m1	MYB49	WWARKTAGGTRARM	2.51e-25	1.22e-22	2.18e-19	485	773	773	1546	1.87	201	26	143	9.25
102	motif_db/JASPAR/JASPAR2024_CORE_plants_non-redundant_v2.meme	MA2358.1	PK22320.1	GTACGG	4.88e-25	1.79e-22	3.21e-19	367	773	773	1546	1.14	197	25.49	139	8.99
103	motif_db/JASPAR/JASPAR2024_CORE_plants_non-redundant_v2.meme	MA2354.1	PK06182.1	TACCTACC	3.54e-24	9.38e-22	1.68e-18	265	773	773	1546	1.02	164	21.22	101	6.53
104	motif_db/JASPAR/JASPAR2024_CORE_plants_non-redundant_v2.meme	MA1796.1	RAP2-7	TACGAGGW	2.78e-24	2.22e-21	3.97e-18	798	773	773	1546	1.42	313	40.49	314	20.31
105	motif_db/ARABD/ArabidopsisPBM_20140210.meme	SPL1_2	SPL1_2	CGTACGGA	2.7e-23	6.18e-21	1.11e-17	229	773	773	1546	1.02	146	18.89	83	5.37
106	motif_db/JASPAR/JASPAR2024_CORE_plants_non-redundant_v2.meme	MA2361.1	PRUPE_ppa000682mg	GTACGG	1.45e-23	7.56e-21	1.35e-17	523	773	773	1546	1.14	239	30.92	204	13.2
107	motif_db/JASPAR/JASPAR2024_CORE_plants_non-redundant_v2.meme	MA1736.2	AT5G04390	TCACT	4.95e-23	4.89e-20	8.76e-17	989	773	773	1546	1.3	343	44.37	372	24.06
108	motif_db/JASPAR/JASPAR2024_CORE_plants_non-redundant_v2.meme	MA0955.2	POPTR_0002s00440g	GTACGG	1.88e-22	9.13e-20	1.64e-16	487	773	773	1546	1.15	226	29.24	191	12.35
109	motif_db/ARABD/ArabidopsisPBM_20140210.meme	TOE1	TOE1	CCTCGTAC	6.29e-22	1.96e-19	3.5e-16	311	773	773	1546	1.02	179	23.16	129	8.34
110	motif_db/ARABD/ArabidopsisDAPv1.meme	MYB_tnt.MYB107_col_a_m1	MYB107	DWRKTWGGTGARCHAHHD	1.91e-21	9.11e-19	1.63e-15	478	773	773	1546	1.74	204	26.39	165	10.67
111	motif_db/JASPAR/JASPAR2024_CORE_plants_non-redundant_v2.meme	MA1769.2	MYB39	YYCACCTAMYTT	4.72e-21	2.05e-18	3.67e-15	434	773	773	1546	1.06	225	29.11	197	12.74
112	motif_db/JASPAR/JASPAR2024_CORE_plants_non-redundant_v2.meme	MA1780.2	MYB92	ACCTAAC	7.38e-21	4.28e-18	7.67e-15	581	773	773	1546	1.22	253	32.73	240	15.52
113	motif_db/ARABD/ArabidopsisDAPv1.meme	C2C2gata_tnt.ZIM_col_a_m1	ZIM	TCTBRRCCGTTSGAT	1.27e-18	2.26e-16	4.05e-13	178	773	773	1546	1.13	114	14.75	63	4.08
114	motif_db/ARABD/ArabidopsisDAPv1.meme	MYB_tnt.ATY13_col_a_m1	ATY13	YAMCTMCCAACHAMH	8.83e-19	4.51e-16	8.07e-13	511	773	773	1546	1.04	255	32.99	256	16.56
115	motif_db/JASPAR/JASPAR2024_CORE_plants_non-redundant_v2.meme	MA2371.1	MYB31	YAMCTMCCAACHAMH	1.32e-18	6.75e-16	1.21e-12	510	773	773	1546	1.05	253	32.73	254	16.43
116	motif_db/JASPAR/JASPAR2024_CORE_plants_non-redundant_v2.meme	MA1738.1	ATMYB31	YAMCTMCCAACHAMH	1.32e-18	6.75e-16	1.21e-12	510	773	773	1546	1.05	253	32.73	254	16.43
117	motif_db/ARABD/ArabidopsisDAPv1.meme	RWPRK_tnt.NLP7_col_a_m1	NLP7	WWWTGVCYYTTSRDD	2.21e-18	1.29e-15	2.32e-12	585	773	773	1546	1.03	282	36.48	302	19.53
118	motif_db/ARABD/ArabidopsisDAPv1.meme	C2C2gata_tnt.GATA20_col_a_m1	GATA20	ATCSGATC	1.25e-17	5.6e-15	1e-11	447	773	773	1546	1.02	227	29.37	220	14.23
119	motif_db/JASPAR/JASPAR2024_CORE_plants_non-redundant_v2.meme	MA1324.1	GATA20	ATCSGATC	1.25e-17	5.6e-15	1e-11	447	773	773	1546	1.02	227	29.37	220	14.23
120	motif_db/ARABD/ArabidopsisDAPv1.meme	SBP_tnt.SPL9_col_a_m1	SPL9	HWTGTACKKWH	5.88e-17	2.47e-14	4.43e-11	421	773	773	1546	1.01	215	27.81	206	13.32
121	motif_db/JASPAR/JASPAR2024_CORE_plants_non-redundant_v2.meme	MA2357.1	PK21687.1	WAAACCC	5.03e-16	4.2e-13	7.52e-10	836	773	773	1546	2.37	217	28.07	215	13.91
122	motif_db/ARABD/ArabidopsisDAPv1.meme	MYB_tnt.MYB39_col_a_m1	MYB39	DAARKTAGGTGRRA	1.12e-15	4.51e-13	8.07e-10	401	773	773	1546	1.04	203	26.26	196	12.68
123	motif_db/JASPAR/JASPAR2024_CORE_plants_non-redundant_v2.meme	MA1828.2	Zm00001d038683	GTGGTCCA	1.43e-15	8.04e-13	1.44e-09	564	773	773	1546	1.65	217	28.07	218	14.1
124	motif_db/JASPAR/JASPAR2024_CORE_plants_non-redundant_v2.meme	MA2372.1	AZF1	WCACTVWCW	2.07e-15	1.42e-12	2.54e-09	686	773	773	1546	1.05	306	39.59	365	23.61
125	motif_db/ARABD/ArabidopsisDAPv1.meme	C2H2_tnt.STZ_colamp_a_m1	STZ	WSTTCACT	2.48e-15	1.99e-12	3.56e-09	803	773	773	1546	1.37	278	35.96	318	20.57
126	motif_db/ARABD/ArabidopsisDAPv1.meme	C2H2_tnt.AZF1_colamp_a_m1	AZF1	DKWGWBAGTGW	3.17e-14	2.06e-11	3.69e-08	651	773	773	1546	1.01	295	38.16	356	23.03
127	motif_db/JASPAR/JASPAR2024_CORE_plants_non-redundant_v2.meme	MA1778.2	MYB80	TYYACCTAMYTW	5.67e-14	2.73e-11	4.88e-08	481	773	773	1546	1.05	227	29.37	245	15.85
128	motif_db/JASPAR/JASPAR2024_CORE_plants_non-redundant_v2.meme	MA1795.2	RAP2-4	CRCCGACC	7.24e-14	5.12e-11	9.17e-08	707	773	773	1546	1.05	303	39.2	373	24.13
129	motif_db/ARABD/ArabidopsisDAPv1.meme	ABI3VP1_tnt.AT5G60130_col_a_m1	AT5G60130	AAGCAAAAHHWAAGSAAAA	3.58e-13	1.56e-10	2.79e-07	435	773	773	1546	1.09	210	27.17	224	14.49
130	motif_db/ARABD/ArabidopsisDAPv1.meme	ARID_tnt.AT1G20910_col_a_m1	AT1G20910	HAAWTYAATTT	1.73e-12	1.4e-09	2.51e-06	810	773	773	1546	1.02	346	44.76	463	29.95
131	motif_db/JASPAR/JASPAR2024_CORE_plants_non-redundant_v2.meme	MA2400.1	LjTCP20	GGGACCAY	8.71e-12	4.29e-09	7.69e-06	493	773	773	1546	1.04	228	29.5	264	17.08
132	motif_db/ARABD/ArabidopsisPBM_20140210.meme	TOE2	TOE2	CCTCGTAC	2.25e-11	4.65e-09	8.33e-06	207	773	773	1546	1.03	113	14.62	93	6.02
133	motif_db/JASPAR/JASPAR2024_CORE_plants_non-redundant_v2.meme	MA2363.1	TOE2	TACGAGGT	1.78e-11	8.9e-09	1.59e-05	501	773	773	1546	1.02	227	29.37	265	17.14
134	motif_db/ARABD/ArabidopsisPBM_20140210.meme	MYB52_2	MYB52_2	GTTAGTTG	2.43e-11	1.13e-08	2.02e-05	465	773	773	1546	1.04	211	27.3	240	15.52
135	motif_db/JASPAR/JASPAR2024_CORE_plants_non-redundant_v2.meme	MA2389.1	GBF1	ACGTGKM	7.96e-11	3.82e-08	6.84e-05	480	773	773	1546	10.8	21	2.72	0	0
136	motif_db/ARABD/ArabidopsisDAPv1.meme	MYB_tnt.MYB49_col_a_m1	MYB49	TWKYTYACCTAMYTW	1.13e-10	4.45e-08	7.96e-05	395	773	773	1546	1.05	187	24.19	207	13.39
137	motif_db/ARABD/ArabidopsisDAPv1.meme	MYB_tnt.MYB113_col_a_m1	MYB113	DAKTYMGTTAT	1.27e-10	4.77e-08	8.54e-05	377	773	773	1546	17.3	27	3.49	3	0.19
138	motif_db/JASPAR/JASPAR2024_CORE_plants_non-redundant_v2.meme	MA1802.2	TRP5	WAAACCY	8.61e-11	9.15e-08	0.000164	1062	773	773	1546	2.05	192	24.84	214	13.84
139	motif_db/JASPAR/JASPAR2024_CORE_plants_non-redundant_v2.meme	MA2086.1	PK23964.1	KCCACGT	7.41e-10	3.08e-07	0.000552	416	773	773	1546	14.2	19	2.46	0	0
140	motif_db/ARABD/ArabidopsisPBM_20140210.meme	ANAC46	ANAC46	ACACGCMA	8.71e-10	5.62e-07	0.00101	646	773	773	1546	1.05	260	33.64	337	21.8
141	motif_db/JASPAR/JASPAR2024_CORE_plants_non-redundant_v2.meme	MA0574.1	MYB15	CRACGGTAGGTGG	8.45e-09	6.34e-07	0.00113	75	773	773	1546	1.08	49	6.34	26	1.68
142	motif_db/JASPAR/JASPAR2024_CORE_plants_non-redundant_v2.meme	MA0936.1	NAC046	ACACGCMA	1.43e-09	9.14e-07	0.00164	639	773	773	1546	1.04	261	33.76	341	22.06
143	motif_db/ARABD/ArabidopsisDAPv1.meme	MADS_tnt.AGL42_col_a_m1	AGL42	CATCATY	1.08e-09	9.83e-07	0.00176	912	773	773	1546	1.91	316	40.88	438	28.33
144	motif_db/ARABD/ArabidopsisDAPv1.meme	NAC_tnt.ATAF1_colamp_a_d1	ATAF1	ACGTR	2.64e-09	1.09e-06	0.00194	412	773	773	1546	4	24	3.1	3	0.19
145	motif_db/JASPAR/JASPAR2024_CORE_plants_non-redundant_v2.meme	MA2375.1	BMY2	SRCACGTGTGR	1.83e-08	1.5e-06	0.00268	82	773	773	1546	4.01	36	4.66	14	0.91
146	motif_db/JASPAR/JASPAR2024_CORE_plants_non-redundant_v2.meme	MA1181.2	MYB113	AKTYMGTTAT	7.95e-09	3.14e-06	0.00562	395	773	773	1546	10.6	30	3.88	8	0.52
147	motif_db/ARABD/ArabidopsisDAPv1.meme	TCP_tnt.TCP17_col_a_m1	TCP17	GTGGTCCCCAC	1.63e-08	3.53e-06	0.00632	217	773	773	1546	4.24	71	9.18	53	3.43
148	motif_db/JASPAR/JASPAR2024_CORE_plants_non-redundant_v2.meme	MA1290.1	TCP17	GTGGTCCCCAC	1.63e-08	3.53e-06	0.00632	217	773	773	1546	4.24	71	9.18	53	3.43
149	motif_db/ARABD/ArabidopsisDAPv1.meme	bHLH_tnt.bHLH34_colamp_a_m1	bHLH34	WGRCACGTGBHNNNCWCRBKN	2.96e-08	4.88e-06	0.00874	165	773	773	1546	26.4	18	2.33	1	0.06
150	motif_db/JASPAR/JASPAR2024_CORE_plants_non-redundant_v2.meme	MA1695.2	ARF36	GGGGGACAHGTC	1.43e-08	5.38e-06	0.00963	377	773	773	1546	1.07	172	22.25	201	13
151	motif_db/ARABD/ArabidopsisDAPv1.meme	BES1_tnt.BAM8_col_a_m1	BAM8	YCACACGTGYSAANT	8.23e-08	6.42e-06	0.0115	78	773	773	1546	1.72	43	5.56	23	1.49
152	motif_db/ARABD/ArabidopsisDAPv1.meme	C2H2_tnt.AT3G46070_col_a_m1	AT3G46070	HYHHYHTCACTCTHH	2.58e-08	1.35e-05	0.0242	525	773	773	1546	1.04	225	29.11	292	18.89

## Sheet: Table S9
Table S9 KEGG pathway enrichment analysis of genes associated with differential peaks.
gene_ID	KO_ID	KO_name	ko_ID.ko_name	Gene_ID
gene-PmuVar_Chr4_3130	K20027	palmitoyltransferase ZDHHC1/11	NA:NA	PmuVar_Chr4_3130
gene-PmuVar_Chr7_1239	K03453	bile acid:Na+ symporter, BASS family	NA:NA	PmuVar_Chr7_1239
gene-PmuVar_Chr4_2080	K18156	mitochondrial inner membrane protease ATP23 [EC:3.4.24.-]	NA:NA	PmuVar_Chr4_2080
gene-PmuVar_Chr6_0537	K18857	alcohol dehydrogenase class-P	ko00592:alpha-Linolenic acid metabolism|ko00071:Fatty acid degradation|ko00010:Glycolysis / Gluconeogenesis|ko00350:Tyrosine metabolism	PmuVar_Chr6_0537
gene-PmuVar_Chr2_3311	K20478	golgin subfamily B member 1	NA:NA	PmuVar_Chr2_3311
gene-PmuVar_Chr1_0271	K00423	L-ascorbate oxidase	ko00053:Ascorbate and aldarate metabolism	PmuVar_Chr1_0271
gene-PmuVar_Chr3_3227	K20093	DNA excision repair protein ERCC-6-like	NA:NA	PmuVar_Chr3_3227
gene-PmuVar_Chr1_3111	K15892	farnesol kinase	ko00900:Terpenoid backbone biosynthesis	PmuVar_Chr1_3111
gene-PmuVar_Chr4_3292	K01647	citrate synthase	ko01210:2-Oxocarboxylic acid metabolism|ko01230:Biosynthesis of amino acids|ko01200:Carbon metabolism|ko00020:Citrate cycle (TCA cycle)|ko00630:Glyoxylate and dicarboxylate metabolism	PmuVar_Chr4_3292
gene-PmuVar_Chr1_2865	K00787	farnesyl diphosphate synthase	ko00900:Terpenoid backbone biosynthesis	PmuVar_Chr1_2865
gene-PmuVar_Chr8_1910	K15148	mediator of RNA polymerase II transcription subunit 7	NA:NA	PmuVar_Chr8_1910
gene-PmuVar_Chr4_2255	K05658	ATP-binding cassette, subfamily B (MDR/TAP), member 1	ko02010:ABC transporters	PmuVar_Chr4_2255
gene-PmuVar_Chr8_2365	K13448	calcium-binding protein CML	ko04626:Plant-pathogen interaction	PmuVar_Chr8_2365
gene-PmuVar_Chr4_0790	K08835	serine/threonine-protein kinase OSR1/STK39	NA:NA	PmuVar_Chr4_0790
gene-PmuVar_Chr2_5564	K15287	solute carrier family 35, member F1/2	NA:NA	PmuVar_Chr2_5564
gene-PmuVar_Chr4_1712	K08869	aarF domain-containing kinase	NA:NA	PmuVar_Chr4_1712
gene-PmuVar_Chr4_3293	K00591	polyprenyldihydroxybenzoate methyltransferase / 3-demethylubiquinol 3-O-methyltransferase	ko00130:Ubiquinone and other terpenoid-quinone biosynthesis	PmuVar_Chr4_3293
gene-PmuVar_Chr3_0019	K00850	6-phosphofructokinase 1	ko04152:AMPK signaling pathway|ko01230:Biosynthesis of amino acids|ko01200:Carbon metabolism|ko00051:Fructose and mannose metabolism|ko00052:Galactose metabolism|ko00010:Glycolysis / Gluconeogenesis|ko00680:Methane metabolism|ko00030:Pentose phosphate pathway|ko03018:RNA degradation	PmuVar_Chr3_0019

## Sheet: Table S10
Table S10 GO enrichment analysis of genes associated with differential peaks.
Gene_ID	GO_BP	GO_CC	GO_MF
PmuVar_Chr5_1348		membrane(GO:0016020)	ionotropic glutamate receptor activity(GO:0004970)
PmuVar_Chr4_0788	proteolysis(GO:0006508)		cysteine-type peptidase activity(GO:0008234)
PmuVar_Chr4_0790	protein phosphorylation(GO:0006468)		protein kinase activity(GO:0004672)| ATP binding(GO:0005524)
PmuVar_Chr6_2189			hydrolase activity(GO:0016787)
PmuVar_Chr8_1910	regulation of transcription by RNA polymerase II(GO:0006357)	mediator complex(GO:0016592)	transcription coregulator activity(GO:0003712)
PmuVar_Chr5_1182	proteolysis(GO:0006508)		cysteine-type peptidase activity(GO:0008234)
PmuVar_Chr4_3292			transferase activity, transferring acyl groups, acyl groups converted into alkyl on transfer(GO:0046912)
PmuVar_Chr8_2400	protein phosphorylation(GO:0006468)		protein kinase activity(GO:0004672)| ATP binding(GO:0005524)| protein binding(GO:0005515)
PmuVar_Chr1_2865	isoprenoid biosynthetic process(GO:0008299)
PmuVar_Chr2_2416	protein phosphorylation(GO:0006468)		protein kinase activity(GO:0004672)
PmuVar_Chr3_0019	glycolytic process(GO:0006096)		6-phosphofructokinase activity(GO:0003872)
PmuVar_Chr2_1983	cell redox homeostasis(GO:0045454)
PmuVar_Chr8_1250	response to water(GO:0009415)
PmuVar_Chr1_0480	protein phosphorylation(GO:0006468)		ATP binding(GO:0005524)| protein kinase activity(GO:0004672)
PmuVar_Chr1_0146	regulation of transcription, DNA-templated(GO:0006355)		DNA binding(GO:0003677)
PmuVar_Chr7_2609	protein phosphorylation(GO:0006468)		protein kinase activity(GO:0004672)| ATP binding(GO:0005524)| protein binding(GO:0005515)
PmuVar_Chr5_1183	protein phosphorylation(GO:0006468)		protein kinase activity(GO:0004672)| ATP binding(GO:0005524)
PmuVar_Chr8_1911		nucleus(GO:0005634)	nucleic acid binding(GO:0003676)
PmuVar_Chr3_3227			ATP binding(GO:0005524)
PmuVar_Chr6_0595	signal transduction(GO:0007165)		ADP binding(GO:0043531)| protein binding(GO:0005515)
PmuVar_Chr1_1037	oxidation-reduction process(GO:0055114)		oxidoreductase activity, acting on paired donors, with incorporation or reduction of molecular oxygen(GO:0016705)| heme binding(GO:0020037)| iron ion binding(GO:0005506)
PmuVar_Chr2_5564	transmembrane transport(GO:0055085)	integral component of membrane(GO:0016021)	transmembrane transporter activity(GO:0022857)
PmuVar_Chr8_2365			calcium ion binding(GO:0005509)
PmuVar_Chr6_0537	oxidation-reduction process(GO:0055114)
PmuVar_Chr5_2544	lipid metabolic process(GO:0006629)
PmuVar_Chr2_2415	nucleosome assembly(GO:0006334)	nucleosome(GO:0000786)| nucleus(GO:0005634)	DNA binding(GO:0003677)
PmuVar_Chr3_2677	oxidation-reduction process(GO:0055114)		oxidoreductase activity(GO:0016491)
PmuVar_Chr7_0239			protein binding(GO:0005515)
PmuVar_Chr8_1291	protein ubiquitination(GO:0016567)		ubiquitin-protein transferase activity(GO:0004842)
PmuVar_Chr1_0271	oxidation-reduction process(GO:0055114)		copper ion binding(GO:0005507)| oxidoreductase activity(GO:0016491)
PmuVar_Chr1_0481	protein phosphorylation(GO:0006468)		ATP binding(GO:0005524)| protein kinase activity(GO:0004672)
PmuVar_Chr6_2190			hydrolase activity(GO:0016787)
PmuVar_Chr4_2255	transmembrane transport(GO:0055085)	integral component of membrane(GO:0016021)	ATP binding(GO:0005524)| ATPase activity, coupled to transmembrane movement of substances(GO:0042626)| ATPase activity(GO:0016887)
PmuVar_Chr3_0658			protein binding(GO:0005515)
PmuVar_Chr4_2080			metalloendopeptidase activity(GO:0004222)
PmuVar_Chr5_1608			protein binding(GO:0005515)
PmuVar_Chr4_3130			pyridoxal phosphate binding(GO:0030170)| transaminase activity(GO:0008483)

[truncated: 4 more sheets: Table S11, Table S12, Table S13, Table S14]
